# Supplementary material for: Mining co-occurrence and sequence patterns from cancer diagnoses in New York State
Source: PLoS One. 2018 Apr 26;13(4):e0194407. doi: 10.1371/journal.pone.0194407 (PMC5919533; doi:10.1371/journal.pone.0194407)
Supplement: S1 Table — (XLSX) [file pone.0194407.s001.xlsx]

## Sheet: Table A
Rectum and anus cancer (15)
Top 20 frequent diagnosis co-occurrences
CCS diagnosis categories and labels	Support
Coronary atherosclerosis and other heart disease (101)	0.0575318
Cardiac dysrhythmias (106)	0.0541379
Esophageal disorders (138)	0.059298
Cancer of colon (14)	0.069952
Intestinal obstruction without hernia (145)	0.033066
Diverticulosis and diverticulitis (146)	0.0347655
Anal and rectal conditions (147)	0.0405213
Gastrointestinal hemorrhage (153)	0.0339389
Genitourinary symptoms and ill-defined conditions (163)	0.0363007
Complications of surgical procedures or medical care (238)	0.0427445
Allergic reactions (253)	0.0367217
Thyroid disorders (48)	0.041579
Diabetes mellitus without complication (49)	0.079574
Nutritional deficiencies (52)	0.0331584
Disorders of lipid metabolism (53)	0.108799
Fluid and electrolyte disorders (55)	0.0730327
Deficiency and other anemia (59)	0.0894374
Mood disorders (657)	0.0349452
Screening and history of mental health and substance abuse codes (663)	0.0993212
Essential hypertension (98)	0.190771

## Sheet: Table B
Rectum and anus cancer (15)
Supports and p-values of the top frequent diagnosis co-occurrences in different age groups
CCS diagnosis categories and labels	Age groups (years)				p-value
	<=34	35-54	55-74	>=75
Coronary atherosclerosis and other heart disease (101)	0.0012	0.0134	0.0567	0.1518	<.0001
Cardiac dysrhythmias (106)	0.0222	0.0217	0.0471	0.142	<.0001
Esophageal disorders (138)	0.0288	0.0483	0.0596	0.0839	<.0001
Cancer of colon (14)	0.0801	0.0667	0.0694	0.076	0.99
Intestinal obstruction without hernia (145)	0.0296	0.0275	0.0325	0.046	0.0629
Diverticulosis and diverticulitis (146)	0.0039	0.0159	0.0375	0.0667	<.0001
Anal and rectal conditions (147)	0.0483	0.043	0.0402	0.0356	<.0001
Gastrointestinal hemorrhage (153)	0.0226	0.027	0.0299	0.0614	<.0001
Genitourinary symptoms and ill-defined conditions (163)	0.0296	0.0267	0.0337	0.0633	<.0001
Complications of surgical procedures or medical care (238)	0.0345	0.0398	0.0415	0.0533	0.0817
Allergic reactions (253)	0.0349	0.0335	0.0366	0.0436	0.0272
Thyroid disorders (48)	0.0203	0.0224	0.039	0.089	<.0001
Diabetes mellitus without complication (49)	0.0088	0.0415	0.092	0.1235	<.0001
Nutritional deficiencies (52)	0.021	0.022	0.0327	0.0576	<.0001
Disorders of lipid metabolism (53)	0.0086	0.0523	0.1186	0.2001	<.0001
Fluid and electrolyte disorders (55)	0.0458	0.0462	0.0706	0.1351	<.0001
Deficiency and other anemia (59)	0.0534	0.0604	0.0865	0.1588	<.0001
Mood disorders (657)	0.0279	0.036	0.0333	0.0394	<.0001
Screening and history of mental health and substance abuse codes (663)	0.0577	0.0879	0.1062	0.106	<.0001
Essential hypertension (98)	0.0207	0.0979	0.2069	0.342	<.0001

## Sheet: Table C
Rectum and anus cancer (15)
Supports and p-values of the top frequent diagnosis co-occurrences in different gender groups
CCS diagnosis categories and labels	Genders		p-value
	Male	Female
Coronary atherosclerosis and other heart disease (101)	0.0709	0.0424	<.0001
Cardiac dysrhythmias (106)	0.0587	0.049	<.0001
Esophageal disorders (138)	0.0536	0.0658	<.0001
Cancer of colon (14)	0.0733	0.0661	0.4886
Intestinal obstruction without hernia (145)	0.0341	0.0319	0.2505
Diverticulosis and diverticulitis (146)	0.0337	0.0359	0.99
Anal and rectal conditions (147)	0.0402	0.0409	0.99
Gastrointestinal hemorrhage (153)	0.034	0.0338	0.99
Genitourinary symptoms and ill-defined conditions (163)	0.041	0.031	<.0001
Complications of surgical procedures or medical care (238)	0.0454	0.0398	0.0009
Allergic reactions (253)	0.0273	0.0473	<.0001
Thyroid disorders (48)	0.022	0.0637	<.0001
Diabetes mellitus without complication (49)	0.0843	0.0743	<.0001
Nutritional deficiencies (52)	0.0326	0.0338	0.99
Disorders of lipid metabolism (53)	0.1115	0.1058	0.003
Fluid and electrolyte disorders (55)	0.0675	0.0793	<.0001
Deficiency and other anemia (59)	0.0845	0.095	0.4535
Mood disorders (657)	0.0252	0.046	<.0001
Screening and history of mental health and substance abuse codes (663)	0.108	0.0895	<.0001
Essential hypertension (98)	0.1875	0.1945	0.99

## Sheet: Table D
Rectum and anus cancer (15)
Top 20 frequent sequence patterns
(using primary diagnoses only)
Sequence patterns	Support
{Cancer of rectum and anus (15)} → {Essential hypertension (98)}	0.0184392
{Cancer of rectum and anus (15)} → {Deficiency and other anemia (59)}	0.0220388
{Cancer of rectum and anus (15)} → {Fluid and electrolyte disorders (55)}	0.0203982
{Cancer of rectum and anus (15)} → {Abdominal pain (251)}	0.0271568
{Cancer of rectum and anus (15)} → {Complications of surgical procedures or medical care (238)}	0.039523
{Cancer of rectum and anus (15)} → {Complication of device; implant or graft (237)}	0.0265201
{Cancer of rectum and anus (15)} → {Septicemia (2)}	0.0229204
{Cancer of rectum and anus (15)} → {Genitourinary symptoms and ill-defined conditions (163)}	0.0181943
{Cancer of rectum and anus (15)} → {Gastrointestinal hemorrhage (153)}	0.0184881
{Cancer of colon (14)} → {Cancer of rectum and anus (15)}	0.100546
{Anal and rectal conditions (147)} → {Cancer of rectum and anus (15)}	0.0331562
{Gastrointestinal hemorrhage (153)} → {Cancer of rectum and anus (15)}	0.0406739
{Spondylosis; intervertebral disc disorders; other back problems (205)} → {Cancer of rectum and anus (15)}	0.0173862
{Complications of surgical procedures or medical care (238)} → {Cancer of rectum and anus (15)}	0.0219409
{Abdominal pain (251)} → {Cancer of rectum and anus (15)}	0.0302422
{Deficiency and other anemia (59)} → {Cancer of rectum and anus (15)}	0.0225776
{Essential hypertension (98)} → {Cancer of rectum and anus (15)}	0.0213532
{Cancer of rectum and anus (15)} → {Anal and rectal conditions (147)}	0.028626
{Cancer of rectum and anus (15)} → {Intestinal obstruction without hernia (145)}	0.0193452
{Cancer of rectum and anus (15)} → {Cancer of colon (14)}	0.100644

## Sheet: Table E
Rectum and anus cancer (15)
Supports and p-values of the top sequence patterns in different age groups
(using primary diagnoses only)
Sequence patterns	Age groups (years)				p-value
	<=34	35-54	55-74	>=75
{Cancer of rectum and anus (15)} → {Essential hypertension (98)}	0.0044	0.0156	0.0225	0.0153	<.0001
{Cancer of rectum and anus (15)} → {Deficiency and other anemia (59)}	0.0117	0.0221	0.0232	0.0211	0.6553
{Cancer of rectum and anus (15)} → {Fluid and electrolyte disorders (55)}	0.0095	0.0215	0.0221	0.0173	0.0823
{Cancer of rectum and anus (15)} → {Abdominal pain (251)}	0.0402	0.0442	0.0258	0.0104	<.0001
{Cancer of rectum and anus (15)} → {Complications of surgical procedures or medical care (238)}	0.0344	0.0503	0.0409	0.0263	<.0001
{Cancer of rectum and anus (15)} → {Complication of device; implant or graft (237)}	0.0234	0.0302	0.0295	0.0172	<.0001
{Cancer of rectum and anus (15)} → {Septicemia (2)}	0.0139	0.0191	0.0252	0.0236	0.0155
{Cancer of rectum and anus (15)} → {Genitourinary symptoms and ill-defined conditions (163)}	0.0124	0.0194	0.0199	0.0143	0.99
{Cancer of rectum and anus (15)} → {Gastrointestinal hemorrhage (153)}	0.0095	0.0208	0.0179	0.0186	0.1748
{Cancer of colon (14)} → {Cancer of rectum and anus (15)}	0.0768	0.1194	0.1093	0.0666	<.0001
{Anal and rectal conditions (147)} → {Cancer of rectum and anus (15)}	0.0366	0.0496	0.0324	0.017	<.0001
{Gastrointestinal hemorrhage (153)} → {Cancer of rectum and anus (15)}	0.038	0.0457	0.0386	0.04	0.4896
{Spondylosis; intervertebral disc disorders; other back problems (205)} → {Cancer of rectum and anus (15)}	0.0227	0.0251	0.016	0.0114	<.0001
{Complications of surgical procedures or medical care (238)} → {Cancer of rectum and anus (15)}	0.0161	0.0327	0.0222	0.0109	<.0001
{Abdominal pain (251)} → {Cancer of rectum and anus (15)}	0.0497	0.049	0.0275	0.0134	<.0001
{Deficiency and other anemia (59)} → {Cancer of rectum and anus (15)}	0.0095	0.0234	0.0222	0.0243	0.0548
{Essential hypertension (98)} → {Cancer of rectum and anus (15)}	0.0037	0.0185	0.0268	0.0158	<.0001
{Cancer of rectum and anus (15)} → {Anal and rectal conditions (147)}	0.0337	0.0424	0.0283	0.0142	<.0001
{Cancer of rectum and anus (15)} → {Intestinal obstruction without hernia (145)}	0.0168	0.0253	0.0201	0.0119	<.0001
{Cancer of rectum and anus (15)} → {Cancer of colon (14)}	0.0856	0.1227	0.109	0.0628	<.0001

## Sheet: Table F
Rectum and anus cancer (15)
Supports and p-values of the top sequence patterns in different gender groups
(using primary diagnoses only)
Sequence patterns	Genders		p-value
	Male	Female
{Cancer of rectum and anus (15)} → {Essential hypertension (98)}	0.0155	0.0215	0.0126
{Cancer of rectum and anus (15)} → {Deficiency and other anemia (59)}	0.0203	0.0239	0.8483
{Cancer of rectum and anus (15)} → {Fluid and electrolyte disorders (55)}	0.0209	0.0199	0.99
{Cancer of rectum and anus (15)} → {Abdominal pain (251)}	0.0255	0.0289	0.99
{Cancer of rectum and anus (15)} → {Complications of surgical procedures or medical care (238)}	0.0447	0.0342	<.0001
{Cancer of rectum and anus (15)} → {Complication of device; implant or graft (237)}	0.0302	0.0227	<.0001
{Cancer of rectum and anus (15)} → {Septicemia (2)}	0.0258	0.0199	0.0001
{Cancer of rectum and anus (15)} → {Genitourinary symptoms and ill-defined conditions (163)}	0.0236	0.0126	<.0001
{Cancer of rectum and anus (15)} → {Gastrointestinal hemorrhage (153)}	0.0207	0.0162	0.003
{Cancer of colon (14)} → {Cancer of rectum and anus (15)}	0.1113	0.0896	<.0001
{Anal and rectal conditions (147)} → {Cancer of rectum and anus (15)}	0.0339	0.0325	0.99
{Gastrointestinal hemorrhage (153)} → {Cancer of rectum and anus (15)}	0.0441	0.0372	0.0013
{Spondylosis; intervertebral disc disorders; other back problems (205)} → {Cancer of rectum and anus (15)}	0.015	0.0199	0.0302
{Complications of surgical procedures or medical care (238)} → {Cancer of rectum and anus (15)}	0.0246	0.0192	0.0112
{Abdominal pain (251)} → {Cancer of rectum and anus (15)}	0.0283	0.0323	0.3395
{Deficiency and other anemia (59)} → {Cancer of rectum and anus (15)}	0.021	0.0243	0.99
{Essential hypertension (98)} → {Cancer of rectum and anus (15)}	0.0187	0.0241	0.1513
{Cancer of rectum and anus (15)} → {Anal and rectal conditions (147)}	0.0299	0.0274	0.99
{Cancer of rectum and anus (15)} → {Intestinal obstruction without hernia (145)}	0.0215	0.0171	0.0439
{Cancer of rectum and anus (15)} → {Cancer of colon (14)}	0.1078	0.0933	<.0001
