# Supplementary material for: Mining co-occurrence and sequence patterns from cancer diagnoses in New York State
Source: PLoS One. 2018 Apr 26;13(4):e0194407. doi: 10.1371/journal.pone.0194407 (PMC5919533; doi:10.1371/journal.pone.0194407)
Supplement: S2 Table — (XLSX) [file pone.0194407.s002.xlsx]

## Sheet: Table A
Liver and intrahepatic bile duct cancer (16)
Top 20 frequent diagnosis co-occurrences
CCS diagnosis categories and labels	Support
Coronary atherosclerosis and other heart disease (101)	0.0778225
Cardiac dysrhythmias (106)	0.0657795
Phlebitis; thrombophlebitis and thromboembolism (118)	0.0542441
Chronic obstructive pulmonary disease and bronchiectasis (127)	0.0430778
Esophageal disorders (138)	0.101327
Biliary tract disease (149)	0.0560529
Acute and unspecified renal failure (157)	0.0645891
Chronic kidney disease (158)	0.0557299
Thyroid disorders (48)	0.0452465
Diabetes mellitus without complication (49)	0.14936
Nutritional deficiencies (52)	0.0459202
Disorders of lipid metabolism (53)	0.0924955
Fluid and electrolyte disorders (55)	0.124407
Deficiency and other anemia (59)	0.109245
Hepatitis (6)	0.227386
Coagulation and hemorrhagic disorders (62)	0.0745833
Alcohol-related disorders (660)	0.0641922
Screening and history of mental health and substance abuse codes (663)	0.13394
Essential hypertension (98)	0.243443
Hypertension with complications and secondary hypertension (99)	0.0431793

## Sheet: Table B
Liver and intrahepatic bile duct cancer (16)
Supports and p-values of the top frequent diagnosis co-occurrences in different gender groups
CCS diagnosis categories and labels	Genders		p-value
	Male	Female
Coronary atherosclerosis and other heart disease (101)	0.0896	0.0541	<.0001
Cardiac dysrhythmias (106)	0.0669	0.0635	0.4004
Phlebitis; thrombophlebitis and thromboembolism (118)	0.0539	0.0549	0.99
Chronic obstructive pulmonary disease and bronchiectasis (127)	0.0458	0.0377	0.0384
Esophageal disorders (138)	0.1009	0.1022	0.99
Biliary tract disease (149)	0.0521	0.064	0.0002
Acute and unspecified renal failure (157)	0.0683	0.0571	<.0001
Chronic kidney disease (158)	0.0601	0.0469	<.0001
Thyroid disorders (48)	0.0295	0.0768	<.0001
Diabetes mellitus without complication (49)	0.1577	0.1326	<.0001
Nutritional deficiencies (52)	0.0475	0.0427	0.4251
Disorders of lipid metabolism (53)	0.0911	0.0952	0.99
Fluid and electrolyte disorders (55)	0.1247	0.1238	0.99
Deficiency and other anemia (59)	0.1032	0.1214	<.0001
Hepatitis (6)	0.2569	0.1683	<.0001
Coagulation and hemorrhagic disorders (62)	0.078	0.0678	0.99
Alcohol-related disorders (660)	0.0857	0.0211	<.0001
Screening and history of mental health and substance abuse codes (663)	0.1534	0.095	<.0001
Essential hypertension (98)	0.2383	0.2538	0.0631
Hypertension with complications and secondary hypertension (99)	0.0451	0.0394	0.1286

## Sheet: Table C
Liver and intrahepatic bile duct cancer (16)
Supports and p-values of the top frequent diagnosis co-occurrences with different claim types
CCS diagnosis categories and labels	Claim types				p-value
	Ambulatory surgery	Emergency department	Inpatient	Outpatient
Coronary atherosclerosis and other heart disease (101)	0.0185	0.1607	0.0655	0.0915	<.0001
Cardiac dysrhythmias (106)	0.0164	0.1462	0.0344	0.0653	<.0001
Phlebitis; thrombophlebitis and thromboembolism (118)	0.0158	0.1235	0.0213	0.0398	<.0001
Chronic obstructive pulmonary disease and bronchiectasis (127)	0.0109	0.0888	0.0299	0.06	<.0001
Esophageal disorders (138)	0.0207	0.2063	0.1245	0.076	<.0001
Biliary tract disease (149)	0.0142	0.1222	0.052	0.0197	<.0001
Acute and unspecified renal failure (157)	0.0027	0.1863	0.0016	0.013	<.0001
Chronic kidney disease (158)	0.013	0.1325	0.023	0.0326	<.0001
Thyroid disorders (48)	0.0125	0.0913	0.0407	0.0471	<.0001
Diabetes mellitus without complication (49)	0.0487	0.2729	0.1494	0.2117	<.0001
Nutritional deficiencies (52)	0.0067	0.1259	0.0038	0.0046	<.0001
Disorders of lipid metabolism (53)	0.0272	0.1775	0.0918	0.1111	<.0001
Fluid and electrolyte disorders (55)	0.0138	0.3365	0.0022	0.0779	<.0001
Deficiency and other anemia (59)	0.036	0.2518	0.0335	0.0579	<.0001
Hepatitis (6)	0.1091	0.4166	0.209	0.1286	<.0001
Coagulation and hemorrhagic disorders (62)	0.0229	0.1811	0.0136	0.0257	<.0001
Alcohol-related disorders (660)	0.0162	0.1468	0.0322	0.046	<.0001
Screening and history of mental health and substance abuse codes (663)	0.0222	0.2907	0.111	0.1564	<.0001
Essential hypertension (98)	0.0765	0.4339	0.2681	0.3651	<.0001
Hypertension with complications and secondary hypertension (99)	0.0057	0.1093	0.0165	0.0245	<.0001

## Sheet: Table D
Liver and intrahepatic bile duct cancer (16)
Top 20 frequent sequence patterns
(using primary diagnoses only)
Sequence patterns	Support
{Cancer of liver and intrahepatic bile duct (16)} → {Hepatitis (6)}	0.0471564
{Cancer of liver and intrahepatic bile duct (16)} → {Deficiency and other anemia (59)}	0.0205999
{Cancer of liver and intrahepatic bile duct (16)} → {Fluid and electrolyte disorders (55)}	0.0202808
{Cancer of liver and intrahepatic bile duct (16)} → {Abdominal pain (251)}	0.0342859
{Cancer of liver and intrahepatic bile duct (16)} → {Complications of surgical procedures or medical care (238)}	0.0240037
{Cancer of liver and intrahepatic bile duct (16)} → {Complication of device; implant or graft (237)}	0.0215927
{Cancer of liver and intrahepatic bile duct (16)} → {Septicemia (2)}	0.0393561
{Cancer of liver and intrahepatic bile duct (16)} → {Cancer of other GI organs; peritoneum (18)}	0.0284002
{Coronary atherosclerosis and other heart disease (101)} → {Cancer of liver and intrahepatic bile duct (16)}	0.0175152
{Esophageal disorders (138)} → {Cancer of liver and intrahepatic bile duct (16)}	0.0181889
{Biliary tract disease (149)} → {Cancer of liver and intrahepatic bile duct (16)}	0.0336477
{Cancer of other GI organs; peritoneum (18)} → {Cancer of liver and intrahepatic bile duct (16)}	0.0265211
{Septicemia (2)} → {Cancer of liver and intrahepatic bile duct (16)}	0.0184016
{Spondylosis; intervertebral disc disorders; other back problems (205)} → {Cancer of liver and intrahepatic bile duct (16)}	0.0179407
{Complications of surgical procedures or medical care (238)} → {Cancer of liver and intrahepatic bile duct (16)}	0.0173734
{Abdominal pain (251)} → {Cancer of liver and intrahepatic bile duct (16)}	0.0480074
{Deficiency and other anemia (59)} → {Cancer of liver and intrahepatic bile duct (16)}	0.0205645
{Hepatitis (6)} → {Cancer of liver and intrahepatic bile duct (16)}	0.0521557
{Essential hypertension (98)} → {Cancer of liver and intrahepatic bile duct (16)}	0.0190044
{Cancer of liver and intrahepatic bile duct (16)} → {Biliary tract disease (149)}	0.0228691

## Sheet: Table E
Liver and intrahepatic bile duct cancer (16)
Supports and p-values of the top sequence patterns in different age groups
(using primary diagnoses only)
Sequence patterns	Age groups (years)				p-value
	<=34	35-54	55-74	>=75
{Cancer of liver and intrahepatic bile duct (16)} → {Hepatitis (6)}	0.0217	0.0575	0.0573	0.014	<.0001
{Cancer of liver and intrahepatic bile duct (16)} → {Deficiency and other anemia (59)}	0.0205	0.0162	0.0234	0.017	0.0533
{Cancer of liver and intrahepatic bile duct (16)} → {Fluid and electrolyte disorders (55)}	0.0157	0.0189	0.0216	0.0185	0.99
{Cancer of liver and intrahepatic bile duct (16)} → {Abdominal pain (251)}	0.0411	0.0495	0.0353	0.0172	<.0001
{Cancer of liver and intrahepatic bile duct (16)} → {Complications of surgical procedures or medical care (238)}	0.0254	0.0265	0.0266	0.0145	<.0001
{Cancer of liver and intrahepatic bile duct (16)} → {Complication of device; implant or graft (237)}	0.0314	0.0227	0.0237	0.0137	0.0003
{Cancer of liver and intrahepatic bile duct (16)} → {Septicemia (2)}	0.0217	0.0358	0.0417	0.0388	0.3985
{Cancer of liver and intrahepatic bile duct (16)} → {Cancer of other GI organs; peritoneum (18)}	0.0097	0.0299	0.0291	0.028	0.1319
{Coronary atherosclerosis and other heart disease (101)} → {Cancer of liver and intrahepatic bile duct (16)}	0.0024	0.0116	0.0219	0.013	<.0001
{Esophageal disorders (138)} → {Cancer of liver and intrahepatic bile duct (16)}	0.0085	0.0208	0.0215	0.0083	<.0001
{Biliary tract disease (149)} → {Cancer of liver and intrahepatic bile duct (16)}	0.0133	0.0312	0.0349	0.0352	0.119
{Cancer of other GI organs; peritoneum (18)} → {Cancer of liver and intrahepatic bile duct (16)}	0.0133	0.0278	0.0265	0.0275	0.99
{Septicemia (2)} → {Cancer of liver and intrahepatic bile duct (16)}	0.0193	0.0171	0.019	0.0179	0.99
{Spondylosis; intervertebral disc disorders; other back problems (205)} → {Cancer of liver and intrahepatic bile duct (16)}	0.0121	0.0238	0.0187	0.0115	0.0042
{Complications of surgical procedures or medical care (238)} → {Cancer of liver and intrahepatic bile duct (16)}	0.0217	0.0181	0.0196	0.0101	0.0006
{Abdominal pain (251)} → {Cancer of liver and intrahepatic bile duct (16)}	0.0543	0.0707	0.0474	0.0288	<.0001
{Deficiency and other anemia (59)} → {Cancer of liver and intrahepatic bile duct (16)}	0.0193	0.0154	0.0229	0.019	0.3935
{Hepatitis (6)} → {Cancer of liver and intrahepatic bile duct (16)}	0.0278	0.0695	0.0614	0.015	<.0001
{Essential hypertension (98)} → {Cancer of liver and intrahepatic bile duct (16)}	0.0012	0.0133	0.0219	0.0187	0.0008
{Cancer of liver and intrahepatic bile duct (16)} → {Biliary tract disease (149)}	0.0193	0.0236	0.024	0.0197	0.99
