# Supplementary material for: Mining co-occurrence and sequence patterns from cancer diagnoses in New York State
Source: PLoS One. 2018 Apr 26;13(4):e0194407. doi: 10.1371/journal.pone.0194407 (PMC5919533; doi:10.1371/journal.pone.0194407)
Supplement: S3 Table — (XLSX) [file pone.0194407.s003.xlsx]

## Sheet: Table A
Pancreas cancer (17)
Top 20 frequent diagnosis co-occurrences
CCS diagnosis categories and labels	Support
Coronary atherosclerosis and other heart disease (101)	0.0676781
Cardiac dysrhythmias (106)	0.0652986
Phlebitis; thrombophlebitis and thromboembolism (118)	0.0611214
Chronic obstructive pulmonary disease and bronchiectasis (127)	0.0321421
Esophageal disorders (138)	0.0804485
Biliary tract disease (149)	0.0891758
Pancreatic disorders (152)	0.0381617
Acute and unspecified renal failure (157)	0.0396461
Septicemia (2)	0.039221
Thyroid disorders (48)	0.0454718
Diabetes mellitus without complication (49)	0.145449
Nutritional deficiencies (52)	0.0630907
Disorders of lipid metabolism (53)	0.123362
Fluid and electrolyte disorders (55)	0.125697
Deficiency and other anemia (59)	0.106347
Coagulation and hemorrhagic disorders (62)	0.037662
Diseases of white blood cells (63)	0.0357225
Mood disorders (657)	0.0416005
Screening and history of mental health and substance abuse codes (663)	0.101267
Essential hypertension (98)	0.221392

## Sheet: Table B
Pancreas cancer (17)
Supports and p-values of the top frequent diagnosis co-occurrences in different age groups
CCS diagnosis categories and labels	Age groups (years)				p-value
	<=34	35-54	55-74	>=75
Coronary atherosclerosis and other heart disease (101)	0.0028	0.0188	0.0597	0.1373	<.0001
Cardiac dysrhythmias (106)	0.0331	0.0296	0.0538	0.1326	<.0001
Phlebitis; thrombophlebitis and thromboembolism (118)	0.0426	0.0496	0.0607	0.0732	0.0171
Chronic obstructive pulmonary disease and bronchiectasis (127)	0.0028	0.0154	0.0314	0.0502	<.0001
Esophageal disorders (138)	0.0397	0.0668	0.0773	0.1033	0.1024
Biliary tract disease (149)	0.0312	0.0665	0.0806	0.1373	<.0001
Pancreatic disorders (152)	0.0378	0.0392	0.0355	0.0452	0.99
Acute and unspecified renal failure (157)	0.0142	0.0201	0.0358	0.0695	<.0001
Septicemia (2)	0.0189	0.0271	0.037	0.0573	<.0001
Thyroid disorders (48)	0.0114	0.0207	0.0419	0.0793	<.0001
Diabetes mellitus without complication (49)	0.0397	0.0976	0.1457	0.1909	<.0001
Nutritional deficiencies (52)	0.0312	0.0518	0.0574	0.0913	0.039
Disorders of lipid metabolism (53)	0.0142	0.0601	0.1214	0.1894	<.0001
Fluid and electrolyte disorders (55)	0.052	0.0945	0.1152	0.1877	<.0001
Deficiency and other anemia (59)	0.0511	0.0826	0.0987	0.1524	<.0001
Coagulation and hemorrhagic disorders (62)	0.0265	0.034	0.0364	0.045	0.2717
Diseases of white blood cells (63)	0.0397	0.033	0.0365	0.0356	0.0118
Mood disorders (657)	0.0293	0.0442	0.0402	0.044	<.0001
Screening and history of mental health and substance abuse codes (663)	0.07	0.1009	0.104	0.0947	<.0001
Essential hypertension (98)	0.0303	0.1301	0.214	0.3314	<.0001

## Sheet: Table C
Pancreas cancer (17)
Supports and p-values of the top frequent diagnosis co-occurrences in different gender groups
CCS diagnosis categories and labels	Genders		p-value
	Male	Female
Coronary atherosclerosis and other heart disease (101)	0.0865	0.0482	<.0001
Cardiac dysrhythmias (106)	0.0717	0.0587	<.0001
Phlebitis; thrombophlebitis and thromboembolism (118)	0.0602	0.0621	0.99
Chronic obstructive pulmonary disease and bronchiectasis (127)	0.0322	0.0321	0.99
Esophageal disorders (138)	0.0774	0.0836	0.0162
Biliary tract disease (149)	0.0902	0.0881	0.99
Pancreatic disorders (152)	0.0391	0.0372	0.99
Acute and unspecified renal failure (157)	0.0437	0.0355	<.0001
Septicemia (2)	0.0421	0.0362	<.0001
Thyroid disorders (48)	0.0246	0.067	<.0001
Diabetes mellitus without complication (49)	0.1547	0.1359	<.0001
Nutritional deficiencies (52)	0.0629	0.0633	0.99
Disorders of lipid metabolism (53)	0.1276	0.119	0.0232
Fluid and electrolyte disorders (55)	0.1183	0.1333	<.0001
Deficiency and other anemia (59)	0.1007	0.1121	0.1083
Coagulation and hemorrhagic disorders (62)	0.0398	0.0355	0.2535
Diseases of white blood cells (63)	0.0339	0.0376	0.99
Mood disorders (657)	0.0337	0.0498	<.0001
Screening and history of mental health and substance abuse codes (663)	0.1179	0.0841	<.0001
Essential hypertension (98)	0.2146	0.2284	0.99

## Sheet: Table D
Pancreas cancer (17)
Supports and p-values of the top frequent diagnosis co-occurrences with different claim types
CCS diagnosis categories and labels	Claim types				p-value
	Ambulatory surgery	Emergency department	Inpatient	Outpatient
Coronary atherosclerosis and other heart disease (101)	0.0783	0.0109	0.1793	0.0848	<.0001
Cardiac dysrhythmias (106)	0.0508	0.016	0.1715	0.0761	<.0001
Phlebitis; thrombophlebitis and thromboembolism (118)	0.0285	0.0176	0.1613	0.0742	<.0001
Chronic obstructive pulmonary disease and bronchiectasis (127)	0.0321	0.0062	0.0848	0.0403	<.0001
Esophageal disorders (138)	0.1328	0.0138	0.1987	0.0935	<.0001
Biliary tract disease (149)	0.1592	0.0126	0.2372	0.0269	<.0001
Pancreatic disorders (152)	0.0762	0.0159	0.0756	0.0167	<.0001
Acute and unspecified renal failure (157)	0.0018	0.0011	0.1403	0.0082	<.0001
Septicemia (2)	0.0003	0.0007	0.1404	0.007	<.0001
Thyroid disorders (48)	0.055	0.0104	0.1145	0.051	<.0001
Diabetes mellitus without complication (49)	0.218	0.0463	0.3081	0.2382	<.0001
Nutritional deficiencies (52)	0.0053	0.0059	0.2143	0.0095	<.0001
Disorders of lipid metabolism (53)	0.1646	0.0285	0.3006	0.1558	<.0001
Fluid and electrolyte disorders (55)	0.0038	0.0195	0.395	0.1094	<.0001
Deficiency and other anemia (59)	0.0352	0.0426	0.271	0.0787	<.0001
Coagulation and hemorrhagic disorders (62)	0.0058	0.0119	0.1065	0.0209	<.0001
Diseases of white blood cells (63)	0.0024	0.0188	0.084	0.0309	<.0001
Mood disorders (657)	0.0308	0.0092	0.1133	0.0409	<.0001
Screening and history of mental health and substance abuse codes (663)	0.1369	0.0157	0.2665	0.1078	<.0001
Essential hypertension (98)	0.3441	0.0571	0.4969	0.3424	<.0001

## Sheet: Table E
Pancreas cancer (17)
Top 20 frequent sequence patterns
(using primary diagnoses only)
Sequence patterns	Support
{Cancer of pancreas (17)} → {Deficiency and other anemia (59)}	0.035603
{Cancer of pancreas (17)} → {Fluid and electrolyte disorders (55)}	0.0352876
{Cancer of pancreas (17)} → {Abdominal pain (251)}	0.0468399
{Cancer of pancreas (17)} → {Complications of surgical procedures or medical care (238)}	0.0416354
{Cancer of pancreas (17)} → {Complication of device; implant or graft (237)}	0.0355242
{Cancer of pancreas (17)} → {Septicemia (2)}	0.0640303
{Cancer of pancreas (17)} → {Cancer of other GI organs; peritoneum (18)}	0.022316
{Biliary tract disease (149)} → {Cancer of pancreas (17)}	0.0780665
{Pancreatic disorders (152)} → {Cancer of pancreas (17)}	0.110042
{Cancer of other GI organs; peritoneum (18)} → {Cancer of pancreas (17)}	0.0309112
{Septicemia (2)} → {Cancer of pancreas (17)}	0.03375
{Complication of device; implant or graft (237)} → {Cancer of pancreas (17)}	0.028585
{Complications of surgical procedures or medical care (238)} → {Cancer of pancreas (17)}	0.0297678
{Abdominal pain (251)} → {Cancer of pancreas (17)}	0.0776328
{Diabetes mellitus with complications (50)} → {Cancer of pancreas (17)}	0.0219611
{Fluid and electrolyte disorders (55)} → {Cancer of pancreas (17)}	0.0270078
{Deficiency and other anemia (59)} → {Cancer of pancreas (17)}	0.0296101
{Cancer of pancreas (17)} → {Pancreatic disorders (152)}	0.0379687
{Cancer of pancreas (17)} → {Biliary tract disease (149)}	0.0445531
{Cancer of pancreas (17)} → {Phlebitis; thrombophlebitis and thromboembolism (118)}	0.0234988

## Sheet: Table F
Pancreas cancer (17)
Supports and p-values of the top sequence patterns in different age groups
(using primary diagnoses only)
Sequence patterns	Age groups (years)				p-value
	<=34	35-54	55-74	>=75
{Cancer of pancreas (17)} → {Deficiency and other anemia (59)}	0.0164	0.0365	0.0407	0.0277	0.0002
{Cancer of pancreas (17)} → {Fluid and electrolyte disorders (55)}	0.0033	0.0413	0.0401	0.0261	<.0001
{Cancer of pancreas (17)} → {Abdominal pain (251)}	0.0754	0.0967	0.0497	0.0198	<.0001
{Cancer of pancreas (17)} → {Complications of surgical procedures or medical care (238)}	0.059	0.0452	0.0487	0.0281	<.0001
{Cancer of pancreas (17)} → {Complication of device; implant or graft (237)}	0.0197	0.0466	0.0397	0.0245	<.0001
{Cancer of pancreas (17)} → {Septicemia (2)}	0.0197	0.0597	0.075	0.0499	<.0001
{Cancer of pancreas (17)} → {Cancer of other GI organs; peritoneum (18)}	0.0262	0.0291	0.0241	0.0163	0.0191
{Biliary tract disease (149)} → {Cancer of pancreas (17)}	0.0262	0.0843	0.0886	0.0604	<.0001
{Pancreatic disorders (152)} → {Cancer of pancreas (17)}	0.118	0.1518	0.1197	0.0761	<.0001
{Cancer of other GI organs; peritoneum (18)} → {Cancer of pancreas (17)}	0.0197	0.0359	0.0349	0.0227	0.0009
{Septicemia (2)} → {Cancer of pancreas (17)}	0.0098	0.0319	0.0397	0.0259	<.0001
{Complication of device; implant or graft (237)} → {Cancer of pancreas (17)}	0.0098	0.0376	0.0332	0.0179	<.0001
{Complications of surgical procedures or medical care (238)} → {Cancer of pancreas (17)}	0.0197	0.0339	0.0367	0.0172	<.0001
{Abdominal pain (251)} → {Cancer of pancreas (17)}	0.082	0.1357	0.084	0.0423	<.0001
{Diabetes mellitus with complications (50)} → {Cancer of pancreas (17)}	0.0066	0.0249	0.0252	0.0161	0.0214
{Fluid and electrolyte disorders (55)} → {Cancer of pancreas (17)}	0.0066	0.0277	0.0304	0.022	0.0087
{Deficiency and other anemia (59)} → {Cancer of pancreas (17)}	0.0164	0.0328	0.0326	0.0239	0.0162
{Cancer of pancreas (17)} → {Pancreatic disorders (152)}	0.0525	0.0622	0.0416	0.0211	<.0001
{Cancer of pancreas (17)} → {Biliary tract disease (149)}	0.0164	0.0537	0.0508	0.0316	<.0001
{Cancer of pancreas (17)} → {Phlebitis; thrombophlebitis and thromboembolism (118)}	0.0164	0.0215	0.0285	0.0165	<.0001

## Sheet: Table G
Pancreas cancer (17)
Supports and p-values of the top sequence patterns in different gender groups
(using primary diagnoses only)
Sequence patterns	Genders		p-value
	Male	Female
{Cancer of pancreas (17)} → {Deficiency and other anemia (59)}	0.0344	0.0368	0.99
{Cancer of pancreas (17)} → {Fluid and electrolyte disorders (55)}	0.0335	0.0371	0.8722
{Cancer of pancreas (17)} → {Abdominal pain (251)}	0.0468	0.0469	0.99
{Cancer of pancreas (17)} → {Complications of surgical procedures or medical care (238)}	0.041	0.0423	0.99
{Cancer of pancreas (17)} → {Complication of device; implant or graft (237)}	0.036	0.0351	0.99
{Cancer of pancreas (17)} → {Septicemia (2)}	0.0695	0.0586	0.0567
{Cancer of pancreas (17)} → {Cancer of other GI organs; peritoneum (18)}	0.0238	0.0209	0.99
{Biliary tract disease (149)} → {Cancer of pancreas (17)}	0.0824	0.0738	0.99
{Pancreatic disorders (152)} → {Cancer of pancreas (17)}	0.1118	0.1083	0.99
{Cancer of other GI organs; peritoneum (18)} → {Cancer of pancreas (17)}	0.0332	0.0287	0.99
{Septicemia (2)} → {Cancer of pancreas (17)}	0.0385	0.029	0.0031
{Complication of device; implant or graft (237)} → {Cancer of pancreas (17)}	0.0298	0.0274	0.99
{Complications of surgical procedures or medical care (238)} → {Cancer of pancreas (17)}	0.0281	0.0315	0.1348
{Abdominal pain (251)} → {Cancer of pancreas (17)}	0.078	0.0774	0.99
{Diabetes mellitus with complications (50)} → {Cancer of pancreas (17)}	0.0215	0.0225	0.99
{Fluid and electrolyte disorders (55)} → {Cancer of pancreas (17)}	0.0247	0.0293	0.3237
{Deficiency and other anemia (59)} → {Cancer of pancreas (17)}	0.0283	0.031	0.99
{Cancer of pancreas (17)} → {Pancreatic disorders (152)}	0.0392	0.0367	0.99
{Cancer of pancreas (17)} → {Biliary tract disease (149)}	0.0459	0.0432	0.99
{Cancer of pancreas (17)} → {Phlebitis; thrombophlebitis and thromboembolism (118)}	0.023	0.024	0.99
