# Supplementary material for: Mining co-occurrence and sequence patterns from cancer diagnoses in New York State
Source: PLoS One. 2018 Apr 26;13(4):e0194407. doi: 10.1371/journal.pone.0194407 (PMC5919533; doi:10.1371/journal.pone.0194407)
Supplement: S4 Table — (XLSX) [file pone.0194407.s004.xlsx]

## Sheet: Table A
Lung and bronchus cancer (19)
Top 20 frequent diagnosis co-occurrences
CCS diagnosis categories and labels	Support
Coronary atherosclerosis and other heart disease (101)	0.113431
Cardiac dysrhythmias (106)	0.101417
Congestive heart failure; nonhypertensive (108)	0.0498369
Pneumonia (122)	0.0700575
Chronic obstructive pulmonary disease and bronchiectasis (127)	0.194572
Pleurisy; pneumothorax; pulmonary collapse (130)	0.0585948
Respiratory failure; insufficiency; arrest (131)	0.0642902
Esophageal disorders (138)	0.0894495
Chronic kidney disease (158)	0.0427822
Spondylosis; intervertebral disc disorders; other back problems (205)	0.0400637
Thyroid disorders (48)	0.06048
Diabetes mellitus without complication (49)	0.0979766
Nutritional deficiencies (52)	0.0437164
Disorders of lipid metabolism (53)	0.15942
Fluid and electrolyte disorders (55)	0.10717
Deficiency and other anemia (59)	0.103409
Anxiety disorders (651)	0.046204
Mood disorders (657)	0.0520432
Screening and history of mental health and substance abuse codes (663)	0.226988
Essential hypertension (98)	0.249401

## Sheet: Table B
Lung and bronchus cancer (19)
Supports and p-values of the top frequent diagnosis co-occurrences in different age groups
CCS diagnosis categories and labels	Age groups (years)				p-value
	<=34	35-54	55-74	>=75
Coronary atherosclerosis and other heart disease (101)	0.008	0.0312	0.1008	0.2007	<.0001
Cardiac dysrhythmias (106)	0.0414	0.0434	0.0852	0.1814	<.0001
Congestive heart failure; nonhypertensive (108)	0.0037	0.0127	0.038	0.1051	<.0001
Pneumonia (122)	0.0332	0.0503	0.0633	0.1011	<.0001
Chronic obstructive pulmonary disease and bronchiectasis (127)	0.0224	0.1047	0.193	0.2601	<.0001
Pleurisy; pneumothorax; pulmonary collapse (130)	0.0504	0.0474	0.0543	0.0771	0.0003
Respiratory failure; insufficiency; arrest (131)	0.0224	0.0355	0.0594	0.0963	<.0001
Esophageal disorders (138)	0.0282	0.0663	0.0876	0.1105	<.0001
Chronic kidney disease (158)	0.0107	0.0137	0.0343	0.0839	<.0001
Spondylosis; intervertebral disc disorders; other back problems (205)	0.0324	0.0418	0.0376	0.0454	<.0001
Thyroid disorders (48)	0.017	0.0315	0.0529	0.0995	<.0001
Diabetes mellitus without complication (49)	0.0177	0.0515	0.098	0.1295	<.0001
Nutritional deficiencies (52)	0.0227	0.0344	0.0407	0.058	0.0024
Disorders of lipid metabolism (53)	0.0122	0.0636	0.1541	0.2375	<.0001
Fluid and electrolyte disorders (55)	0.0553	0.0786	0.099	0.1478	<.0001
Deficiency and other anemia (59)	0.0643	0.0757	0.096	0.1412	<.0001
Anxiety disorders (651)	0.0449	0.0535	0.0456	0.0431	<.0001
Mood disorders (657)	0.0454	0.0573	0.0505	0.0528	<.0001
Screening and history of mental health and substance abuse codes (663)	0.0967	0.2053	0.227	0.2441	<.0001
Essential hypertension (98)	0.0389	0.1327	0.2396	0.3539	<.0001

## Sheet: Table C
Lung and bronchus cancer (19)
Supports and p-values of the top frequent diagnosis co-occurrences in different gender groups
CCS diagnosis categories and labels	Genders		p-value
	Male	Female
Coronary atherosclerosis and other heart disease (101)	0.1448	0.0844	<.0001
Cardiac dysrhythmias (106)	0.1134	0.0903	<.0001
Congestive heart failure; nonhypertensive (108)	0.0552	0.0449	<.0001
Pneumonia (122)	0.079	0.0618	<.0001
Chronic obstructive pulmonary disease and bronchiectasis (127)	0.2018	0.1879	<.0001
Pleurisy; pneumothorax; pulmonary collapse (130)	0.0612	0.0562	0.0002
Respiratory failure; insufficiency; arrest (131)	0.0649	0.0638	0.99
Esophageal disorders (138)	0.0815	0.0968	<.0001
Chronic kidney disease (158)	0.0517	0.0345	<.0001
Spondylosis; intervertebral disc disorders; other back problems (205)	0.0365	0.0433	<.0001
Thyroid disorders (48)	0.0337	0.0853	<.0001
Diabetes mellitus without complication (49)	0.1072	0.0894	<.0001
Nutritional deficiencies (52)	0.0459	0.0417	0.0013
Disorders of lipid metabolism (53)	0.1628	0.1563	0.0559
Fluid and electrolyte disorders (55)	0.1066	0.1077	0.0049
Deficiency and other anemia (59)	0.1064	0.1006	0.0384
Anxiety disorders (651)	0.0326	0.0588	<.0001
Mood disorders (657)	0.039	0.0641	<.0001
Screening and history of mental health and substance abuse codes (663)	0.2383	0.2165	<.0001
Essential hypertension (98)	0.245	0.2535	<.0001

## Sheet: Table D
Lung and bronchus cancer (19)
Supports and p-values of the top frequent diagnosis co-occurrences with different claim types
CCS diagnosis categories and labels	Claim types				p-value
	Ambulatory surgery	Emergency department	Inpatient	Outpatient
Coronary atherosclerosis and other heart disease (101)	0.265	0.1385	0.024	0.1377	<.0001
Cardiac dysrhythmias (106)	0.2561	0.1081	0.0215	0.0705	<.0001
Congestive heart failure; nonhypertensive (108)	0.1437	0.0384	0.0052	0.0197	<.0001
Pneumonia (122)	0.2179	0.0323	0.005	0.0061	<.0001
Chronic obstructive pulmonary disease and bronchiectasis (127)	0.4219	0.2294	0.0654	0.2018	<.0001
Pleurisy; pneumothorax; pulmonary collapse (130)	0.1406	0.0488	0.0189	0.0366	<.0001
Respiratory failure; insufficiency; arrest (131)	0.1971	0.0328	0.005	0.0107	<.0001
Esophageal disorders (138)	0.1974	0.0919	0.0209	0.1514	<.0001
Chronic kidney disease (158)	0.1142	0.0283	0.0091	0.0232	<.0001
Spondylosis; intervertebral disc disorders; other back problems (205)	0.0688	0.0762	0.0202	0.036	<.0001
Thyroid disorders (48)	0.1352	0.0698	0.0163	0.0762	<.0001
Diabetes mellitus without complication (49)	0.1987	0.1556	0.0299	0.1335	<.0001
Nutritional deficiencies (52)	0.124	0.006	0.0113	0.0054	<.0001
Disorders of lipid metabolism (53)	0.3588	0.1814	0.0388	0.2206	<.0001
Fluid and electrolyte disorders (55)	0.3131	0.079	0.0157	0.0025	<.0001
Deficiency and other anemia (59)	0.2493	0.0594	0.0408	0.0359	<.0001
Anxiety disorders (651)	0.1121	0.053	0.01	0.0434	<.0001
Mood disorders (657)	0.1298	0.0532	0.0113	0.042	<.0001
Screening and history of mental health and substance abuse codes (663)	0.5127	0.2468	0.0549	0.3197	<.0001
Essential hypertension (98)	0.4968	0.3941	0.0738	0.3886	<.0001

## Sheet: Table E
Lung and bronchus cancer (19)
Top 20 frequent sequence patterns
(using primary diagnoses only)
Sequence patterns	Support
{Cancer of bronchus; lung (19)} → {Deficiency and other anemia (59)}	0.0325805
{Cancer of bronchus; lung (19)} → {Fluid and electrolyte disorders (55)}	0.0230413
{Cancer of bronchus; lung (19)} → {Complications of surgical procedures or medical care (238)}	0.0225945
{Cancer of bronchus; lung (19)} → {Spondylosis; intervertebral disc disorders; other back problems (205)}	0.0184082
{Cancer of bronchus; lung (19)} → {Septicemia (2)}	0.0373376
{Coronary atherosclerosis and other heart disease (101)} → {Cancer of bronchus; lung (19)}	0.0194672
{Cardiac dysrhythmias (106)} → {Cancer of bronchus; lung (19)}	0.0209564
{Pneumonia (122)} → {Cancer of bronchus; lung (19)}	0.043129
{Chronic obstructive pulmonary disease and bronchiectasis (127)} → {Cancer of bronchus; lung (19)}	0.0483577
{Pleurisy; pneumothorax; pulmonary collapse (130)} → {Cancer of bronchus; lung (19)}	0.026756
{Septicemia (2)} → {Cancer of bronchus; lung (19)}	0.01931
{Spondylosis; intervertebral disc disorders; other back problems (205)} → {Cancer of bronchus; lung (19)}	0.0262679
{Complications of surgical procedures or medical care (238)} → {Cancer of bronchus; lung (19)}	0.0223463
{Abdominal pain (251)} → {Cancer of bronchus; lung (19)}	0.0176719
{Fluid and electrolyte disorders (55)} → {Cancer of bronchus; lung (19)}	0.0184744
{Deficiency and other anemia (59)} → {Cancer of bronchus; lung (19)}	0.0254902
{Cancer of bronchus; lung (19)} → {Pleurisy; pneumothorax; pulmonary collapse (130)}	0.0254075
{Cancer of bronchus; lung (19)} → {Chronic obstructive pulmonary disease and bronchiectasis (127)}	0.0372549
{Cancer of bronchus; lung (19)} → {Pneumonia (122)}	0.0410606
{Cancer of bronchus; lung (19)} → {Cardiac dysrhythmias (106)}	0.0204931

## Sheet: Table F
Lung and bronchus cancer (19)
Supports and p-values of the top sequence patterns in different age groups
(using primary diagnoses only)
Sequence patterns	Age groups (years)				p-value
	<=34	35-54	55-74	>=75
{Cancer of bronchus; lung (19)} → {Deficiency and other anemia (59)}	0.0168	0.0324	0.0391	0.0224	<.0001
{Cancer of bronchus; lung (19)} → {Fluid and electrolyte disorders (55)}	0.0121	0.0288	0.0267	0.0153	<.0001
{Cancer of bronchus; lung (19)} → {Complications of surgical procedures or medical care (238)}	0.0084	0.0274	0.0267	0.0146	<.0001
{Cancer of bronchus; lung (19)} → {Spondylosis; intervertebral disc disorders; other back problems (205)}	0.0112	0.0299	0.0207	0.0108	<.0001
{Cancer of bronchus; lung (19)} → {Septicemia (2)}	0.0131	0.0413	0.0434	0.0266	<.0001
{Coronary atherosclerosis and other heart disease (101)} → {Cancer of bronchus; lung (19)}	0.0019	0.0127	0.0234	0.0159	<.0001
{Cardiac dysrhythmias (106)} → {Cancer of bronchus; lung (19)}	0.0075	0.0154	0.023	0.02	<.0001
{Pneumonia (122)} → {Cancer of bronchus; lung (19)}	0.0299	0.0595	0.0456	0.0335	<.0001
{Chronic obstructive pulmonary disease and bronchiectasis (127)} → {Cancer of bronchus; lung (19)}	0.0084	0.0444	0.0583	0.0347	<.0001
{Pleurisy; pneumothorax; pulmonary collapse (130)} → {Cancer of bronchus; lung (19)}	0.0196	0.032	0.0279	0.0232	<.0001
{Septicemia (2)} → {Cancer of bronchus; lung (19)}	0.0065	0.0229	0.0226	0.013	<.0001
{Spondylosis; intervertebral disc disorders; other back problems (205)} → {Cancer of bronchus; lung (19)}	0.0215	0.0444	0.0285	0.0163	<.0001
{Complications of surgical procedures or medical care (238)} → {Cancer of bronchus; lung (19)}	0.0093	0.0251	0.0264	0.0151	<.0001
{Abdominal pain (251)} → {Cancer of bronchus; lung (19)}	0.0168	0.0315	0.0195	0.0097	<.0001
{Fluid and electrolyte disorders (55)} → {Cancer of bronchus; lung (19)}	0.014	0.0241	0.0211	0.0122	<.0001
{Deficiency and other anemia (59)} → {Cancer of bronchus; lung (19)}	0.014	0.026	0.0303	0.0178	<.0001
{Cancer of bronchus; lung (19)} → {Pleurisy; pneumothorax; pulmonary collapse (130)}	0.0215	0.0306	0.0281	0.0193	<.0001
{Cancer of bronchus; lung (19)} → {Chronic obstructive pulmonary disease and bronchiectasis (127)}	0.0075	0.0347	0.0456	0.0253	<.0001
{Cancer of bronchus; lung (19)} → {Pneumonia (122)}	0.0196	0.0504	0.0456	0.0308	<.0001
{Cancer of bronchus; lung (19)} → {Cardiac dysrhythmias (106)}	0.0037	0.0154	0.023	0.0186	<.0001

## Sheet: Table G
Lung and bronchus cancer (19)
Supports and p-values of the top sequence patterns in different gender groups
(using primary diagnoses only)
Sequence patterns	Genders		p-value
	Male	Female
{Cancer of bronchus; lung (19)} → {Deficiency and other anemia (59)}	0.0324	0.0328	0.99
{Cancer of bronchus; lung (19)} → {Fluid and electrolyte disorders (55)}	0.0225	0.0236	0.99
{Cancer of bronchus; lung (19)} → {Complications of surgical procedures or medical care (238)}	0.024	0.0213	0.0873
{Cancer of bronchus; lung (19)} → {Spondylosis; intervertebral disc disorders; other back problems (205)}	0.0166	0.0201	<.0001
{Cancer of bronchus; lung (19)} → {Septicemia (2)}	0.0434	0.0317	<.0001
{Coronary atherosclerosis and other heart disease (101)} → {Cancer of bronchus; lung (19)}	0.0241	0.0152	<.0001
{Cardiac dysrhythmias (106)} → {Cancer of bronchus; lung (19)}	0.0238	0.0183	<.0001
{Pneumonia (122)} → {Cancer of bronchus; lung (19)}	0.0473	0.0393	<.0001
{Chronic obstructive pulmonary disease and bronchiectasis (127)} → {Cancer of bronchus; lung (19)}	0.0487	0.0481	0.99
{Pleurisy; pneumothorax; pulmonary collapse (130)} → {Cancer of bronchus; lung (19)}	0.0294	0.0243	<.0001
{Septicemia (2)} → {Cancer of bronchus; lung (19)}	0.0215	0.0173	<.0001
{Spondylosis; intervertebral disc disorders; other back problems (205)} → {Cancer of bronchus; lung (19)}	0.0242	0.0282	0.0013
{Complications of surgical procedures or medical care (238)} → {Cancer of bronchus; lung (19)}	0.0226	0.0222	0.99
{Abdominal pain (251)} → {Cancer of bronchus; lung (19)}	0.0157	0.0195	0.0004
{Fluid and electrolyte disorders (55)} → {Cancer of bronchus; lung (19)}	0.0179	0.019	0.99
{Deficiency and other anemia (59)} → {Cancer of bronchus; lung (19)}	0.0255	0.0255	0.99
{Cancer of bronchus; lung (19)} → {Pleurisy; pneumothorax; pulmonary collapse (130)}	0.0277	0.0233	<.0001
{Cancer of bronchus; lung (19)} → {Chronic obstructive pulmonary disease and bronchiectasis (127)}	0.0378	0.0368	0.99
{Cancer of bronchus; lung (19)} → {Pneumonia (122)}	0.0476	0.035	<.0001
{Cancer of bronchus; lung (19)} → {Cardiac dysrhythmias (106)}	0.023	0.0181	<.0001
