# Supplementary material for: Mining co-occurrence and sequence patterns from cancer diagnoses in New York State
Source: PLoS One. 2018 Apr 26;13(4):e0194407. doi: 10.1371/journal.pone.0194407 (PMC5919533; doi:10.1371/journal.pone.0194407)
Supplement: S5 Table — (XLSX) [file pone.0194407.s005.xlsx]

## Sheet: Table A
Breast cancer (24)
Top 20 frequent diagnosis co-occurrences
CCS diagnosis categories and labels	Support
Coronary atherosclerosis and other heart disease (101)	0.0549758
Cardiac dysrhythmias (106)	0.0614781
Congestive heart failure; nonhypertensive (108)	0.0348296
Chronic obstructive pulmonary disease and bronchiectasis (127)	0.0371478
Asthma (128)	0.0382717
Esophageal disorders (138)	0.0721232
Nonmalignant breast conditions (167)	0.063073
Osteoarthritis (203)	0.0362135
Spondylosis; intervertebral disc disorders; other back problems (205)	0.0340089
Osteoporosis (206)	0.0306565
Allergic reactions (253)	0.0482419
Thyroid disorders (48)	0.0778357
Diabetes mellitus without complication (49)	0.0828328
Disorders of lipid metabolism (53)	0.130126
Fluid and electrolyte disorders (55)	0.0540377
Deficiency and other anemia (59)	0.0591515
Anxiety disorders (651)	0.0392459
Mood disorders (657)	0.0505569
Screening and history of mental health and substance abuse codes (663)	0.0791468
Essential hypertension (98)	0.215773

## Sheet: Table B
Breast cancer (24)
Supports and p-values of the top frequent diagnosis co-occurrences in different age groups
CCS diagnosis categories and labels	Age groups (years)				p-value
	<=34	35-54	55-74	>=75
Coronary atherosclerosis and other heart disease (101)	0.0016	0.0077	0.0474	0.1708	<.0001
Cardiac dysrhythmias (106)	0.0143	0.0177	0.0474	0.1874	<.0001
Congestive heart failure; nonhypertensive (108)	0.0022	0.0051	0.0246	0.1223	<.0001
Chronic obstructive pulmonary disease and bronchiectasis (127)	0.0022	0.0083	0.0375	0.0949	<.0001
Asthma (128)	0.0256	0.0333	0.0409	0.0423	<.0001
Esophageal disorders (138)	0.0193	0.0399	0.0767	0.1273	<.0001
Nonmalignant breast conditions (167)	0.0706	0.084	0.0596	0.0324	<.0001
Osteoarthritis (203)	0.0014	0.0088	0.0377	0.0882	<.0001
Spondylosis; intervertebral disc disorders; other back problems (205)	0.0163	0.0238	0.0336	0.0565	<.0001
Osteoporosis (206)	0.0011	0.0059	0.0312	0.0793	<.0001
Allergic reactions (253)	0.0347	0.0393	0.0477	0.0683	<.0001
Thyroid disorders (48)	0.0167	0.0405	0.0776	0.1565	<.0001
Diabetes mellitus without complication (49)	0.0102	0.0337	0.0955	0.1504	<.0001
Disorders of lipid metabolism (53)	0.0068	0.0406	0.1448	0.2744	<.0001
Fluid and electrolyte disorders (55)	0.0173	0.0201	0.0455	0.1453	<.0001
Deficiency and other anemia (59)	0.0275	0.0355	0.052	0.127	<.0001
Anxiety disorders (651)	0.0339	0.0356	0.0379	0.0506	<.0001
Mood disorders (657)	0.0281	0.0396	0.0503	0.0747	<.0001
Screening and history of mental health and substance abuse codes (663)	0.0436	0.0625	0.0837	0.1028	<.0001
Essential hypertension (98)	0.0179	0.0863	0.2316	0.4419	<.0001

## Sheet: Table C
Breast cancer (24)
Supports and p-values of the top frequent diagnosis co-occurrences with different claim types
CCS diagnosis categories and labels	Claim types				p-value
	Ambulatory surgery	Emergency department	Inpatient	Outpatient
Coronary atherosclerosis and other heart disease (101)	0.0896	0.0464	0.0091	0.196	<.0001
Cardiac dysrhythmias (106)	0.0975	0.0451	0.0121	0.2201	<.0001
Congestive heart failure; nonhypertensive (108)	0.0385	0.01	0.0039	0.1542	<.0001
Chronic obstructive pulmonary disease and bronchiectasis (127)	0.0645	0.0273	0.0083	0.1278	<.0001
Asthma (128)	0.07	0.064	0.0098	0.0945	<.0001
Esophageal disorders (138)	0.1011	0.1295	0.0156	0.1913	<.0001
Nonmalignant breast conditions (167)	0.0172	0.1916	0.0429	0.0316	<.0001
Osteoarthritis (203)	0.0331	0.0368	0.0102	0.1202	<.0001
Spondylosis; intervertebral disc disorders; other back problems (205)	0.0875	0.0328	0.0156	0.0736	<.0001
Osteoporosis (206)	0.0301	0.0293	0.0179	0.0728	<.0001
Allergic reactions (253)	0.0879	0.0983	0.0096	0.1124	<.0001
Thyroid disorders (48)	0.1183	0.1132	0.0236	0.2046	<.0001
Diabetes mellitus without complication (49)	0.1709	0.1081	0.0282	0.2015	<.0001
Disorders of lipid metabolism (53)	0.1956	0.1835	0.0392	0.349	<.0001
Fluid and electrolyte disorders (55)	0.0542	0.0013	0.0048	0.2583	<.0001
Deficiency and other anemia (59)	0.0412	0.0287	0.0249	0.2026	<.0001
Anxiety disorders (651)	0.0673	0.0595	0.0087	0.1085	<.0001
Mood disorders (657)	0.0773	0.0569	0.0125	0.1566	<.0001
Screening and history of mental health and substance abuse codes (663)	0.1197	0.1387	0.0159	0.2135	<.0001
Essential hypertension (98)	0.4322	0.3242	0.0696	0.5049	<.0001

## Sheet: Table D
Breast cancer (24)
Top 20 frequent sequence patterns
(using primary diagnoses only)
Sequence patterns	Support
{Cancer of breast (24)} → {Essential hypertension (98)}	0.0189816
{Cancer of breast (24)} → {Cataract (86)}	0.00974515
{Cancer of breast (24)} → {Deficiency and other anemia (59)}	0.0112646
{Cancer of breast (24)} → {Diabetes mellitus without complication (49)}	0.0103602
{Cancer of breast (24)} → {Rehabilitation care; fitting of prostheses; and adjustment of devices (254)}	0.00898708
{Cancer of breast (24)} → {Abdominal pain (251)}	0.0126477
{Cardiac dysrhythmias (106)} → {Cancer of breast (24)}	0.00941931
{Nonmalignant breast conditions (167)} → {Cancer of breast (24)}	0.079474
{Spondylosis; intervertebral disc disorders; other back problems (205)} → {Cancer of breast (24)}	0.0187555
{Complications of surgical procedures or medical care (238)} → {Cancer of breast (24)}	0.0122022
{Abdominal pain (251)} → {Cancer of breast (24)}	0.0129503
{Diabetes mellitus without complication (49)} → {Cancer of breast (24)}	0.0106595
{Deficiency and other anemia (59)} → {Cancer of breast (24)}	0.00998121
{Cataract (86)} → {Cancer of breast (24)}	0.0102339
{Essential hypertension (98)} → {Cancer of breast (24)}	0.0206673
{Cancer of breast (24)} → {Complications of surgical procedures or medical care (238)}	0.0201021
{Cancer of breast (24)} → {Complication of device; implant or graft (237)}	0.0138114
{Cancer of breast (24)} → {Spondylosis; intervertebral disc disorders; other back problems (205)}	0.017665
{Cancer of breast (24)} → {Nonmalignant breast conditions (167)}	0.0518378
{Cancer of breast (24)} → {Cardiac dysrhythmias (106)}	0.00961216

## Sheet: Table E
Breast cancer (24)
Supports and p-values of the top sequence patterns in different age groups
(using primary diagnoses only)
Sequence patterns	Age gropus (years)				p-value
	<=34	35-54	55-74	>=75
{Cancer of breast (24)} → {Essential hypertension (98)}	0.0046	0.0157	0.0242	0.0138	<.0001
{Cancer of breast (24)} → {Cataract (86)}	0	0.0021	0.0137	0.0107	<.0001
{Cancer of breast (24)} → {Deficiency and other anemia (59)}	0.011	0.0142	0.0117	0.0077	<.0001
{Cancer of breast (24)} → {Diabetes mellitus without complication (49)}	0.0044	0.0091	0.0139	0.0056	<.0001
{Cancer of breast (24)} → {Rehabilitation care; fitting of prostheses; and adjustment of devices (254)}	0.0116	0.0128	0.0093	0.0046	<.0001
{Cancer of breast (24)} → {Abdominal pain (251)}	0.0238	0.0203	0.0124	0.0049	<.0001
{Cardiac dysrhythmias (106)} → {Cancer of breast (24)}	0.007	0.0082	0.0101	0.0096	<.0001
{Nonmalignant breast conditions (167)} → {Cancer of breast (24)}	0.1362	0.1259	0.0785	0.0325	<.0001
{Spondylosis; intervertebral disc disorders; other back problems (205)} → {Cancer of breast (24)}	0.0202	0.0258	0.0202	0.0092	<.0001
{Complications of surgical procedures or medical care (238)} → {Cancer of breast (24)}	0.0246	0.0196	0.0123	0.004	<.0001
{Abdominal pain (251)} → {Cancer of breast (24)}	0.0232	0.0204	0.0128	0.0054	<.0001
{Diabetes mellitus without complication (49)} → {Cancer of breast (24)}	0.004	0.0096	0.0143	0.0057	<.0001
{Deficiency and other anemia (59)} → {Cancer of breast (24)}	0.0114	0.0129	0.0103	0.0066	<.0001
{Cataract (86)} → {Cancer of breast (24)}	0	0.0021	0.0143	0.0114	<.0001
{Essential hypertension (98)} → {Cancer of breast (24)}	0.0052	0.0167	0.0262	0.0156	<.0001
{Cancer of breast (24)} → {Complications of surgical procedures or medical care (238)}	0.0371	0.0321	0.0201	0.0074	<.0001
{Cancer of breast (24)} → {Complication of device; implant or graft (237)}	0.0318	0.0245	0.0133	0.0032	<.0001
{Cancer of breast (24)} → {Spondylosis; intervertebral disc disorders; other back problems (205)}	0.0198	0.0241	0.0187	0.0094	<.0001
{Cancer of breast (24)} → {Nonmalignant breast conditions (167)}	0.1114	0.0956	0.0479	0.0125	<.0001
{Cancer of breast (24)} → {Cardiac dysrhythmias (106)}	0.0076	0.0085	0.0102	0.0098	0.0004

## Sheet: Table F
Breast cancer (24)
Supports and p-values of the top sequence patterns in different gender groups
(using primary diagnoses only)
Sequence patterns	Genders		p-value
	Male	Female
{Cancer of breast (24)} → {Essential hypertension (98)}	0.01	0.0191	0.0035
{Cancer of breast (24)} → {Cataract (86)}	0.0031	0.0098	0.0012
{Cancer of breast (24)} → {Deficiency and other anemia (59)}	0.0082	0.0113	0.99
{Cancer of breast (24)} → {Diabetes mellitus without complication (49)}	0.0028	0.0105	0.0006
{Cancer of breast (24)} → {Rehabilitation care; fitting of prostheses; and adjustment of devices (254)}	0.0033	0.0091	0.0114
{Cancer of breast (24)} → {Abdominal pain (251)}	0.0064	0.0127	0.0658
{Cardiac dysrhythmias (106)} → {Cancer of breast (24)}	0.0087	0.0094	0.99
{Nonmalignant breast conditions (167)} → {Cancer of breast (24)}	0.0386	0.08	<.0001
{Spondylosis; intervertebral disc disorders; other back problems (205)} → {Cancer of breast (24)}	0.0112	0.0189	0.061
{Complications of surgical procedures or medical care (238)} → {Cancer of breast (24)}	0.0118	0.0122	0.99
{Abdominal pain (251)} → {Cancer of breast (24)}	0.0069	0.013	0.2584
{Diabetes mellitus without complication (49)} → {Cancer of breast (24)}	0.0049	0.0107	0.0156
{Deficiency and other anemia (59)} → {Cancer of breast (24)}	0.0077	0.01	0.99
{Cataract (86)} → {Cancer of breast (24)}	0.0056	0.0103	0.0425
{Essential hypertension (98)} → {Cancer of breast (24)}	0.0107	0.0208	0.0005
{Cancer of breast (24)} → {Complications of surgical procedures or medical care (238)}	0.0169	0.0202	0.99
{Cancer of breast (24)} → {Complication of device; implant or graft (237)}	0.0066	0.0139	0.0256
{Cancer of breast (24)} → {Spondylosis; intervertebral disc disorders; other back problems (205)}	0.0092	0.0178	0.0063
{Cancer of breast (24)} → {Nonmalignant breast conditions (167)}	0.0158	0.0523	<.0001
{Cancer of breast (24)} → {Cardiac dysrhythmias (106)}	0.0097	0.0096	0.99
