# Supplementary material for: Mining co-occurrence and sequence patterns from cancer diagnoses in New York State
Source: PLoS One. 2018 Apr 26;13(4):e0194407. doi: 10.1371/journal.pone.0194407 (PMC5919533; doi:10.1371/journal.pone.0194407)
Supplement: S6 Table — (XLSX) [file pone.0194407.s006.xlsx]

## Sheet: Table A
Prostate cancer (29)
Top 20 frequent diagnosis co-occurrences
CCS diagnosis categories and labels	Support
Coronary atherosclerosis and other heart disease (101)	0.173771
Conduction disorders (105)	0.0585672
Cardiac dysrhythmias (106)	0.126579
Congestive heart failure; nonhypertensive (108)	0.0695689
Chronic obstructive pulmonary disease and bronchiectasis (127)	0.0688179
Esophageal disorders (138)	0.0924129
Acute and unspecified renal failure (157)	0.0482974
Chronic kidney disease (158)	0.0878677
Urinary tract infections (159)	0.054003
Genitourinary symptoms and ill-defined conditions (163)	0.111936
Hyperplasia of prostate (164)	0.0614898
Spondylosis; intervertebral disc disorders; other back problems (205)	0.048639
Thyroid disorders (48)	0.0447092
Diabetes mellitus without complication (49)	0.135575
Disorders of lipid metabolism (53)	0.238329
Fluid and electrolyte disorders (55)	0.0871601
Deficiency and other anemia (59)	0.102543
Screening and history of mental health and substance abuse codes (663)	0.139158
Essential hypertension (98)	0.329071
Hypertension with complications and secondary hypertension (99)	0.0746198

## Sheet: Table B
Prostate cancer (29)
Supports and p-values of the top frequent diagnosis co-occurrences in different age groups
CCS diagnosis categories and labels	Age groups (years)				p-value
	<=34	35-54	55-74	>=75
Coronary atherosclerosis and other heart disease (101)	0.0309	0.0366	0.1198	0.2809	<.0001
Conduction disorders (105)	0.0053	0.011	0.0295	0.112	<.0001
Cardiac dysrhythmias (106)	0.0309	0.0315	0.0782	0.218	<.0001
Congestive heart failure; nonhypertensive (108)	0.0043	0.0147	0.0369	0.1299	<.0001
Chronic obstructive pulmonary disease and bronchiectasis (127)	0.0032	0.0205	0.0507	0.1052	<.0001
Esophageal disorders (138)	0.0288	0.0664	0.0815	0.1138	<.0001
Acute and unspecified renal failure (157)	0.0203	0.013	0.0298	0.083	<.0001
Chronic kidney disease (158)	0.0299	0.0215	0.0557	0.1491	<.0001
Urinary tract infections (159)	0.0224	0.0223	0.035	0.0891	<.0001
Genitourinary symptoms and ill-defined conditions (163)	0.1227	0.0847	0.0939	0.1445	<.0001
Hyperplasia of prostate (164)	0.0085	0.0275	0.0459	0.0915	<.0001
Spondylosis; intervertebral disc disorders; other back problems (205)	0.0267	0.0449	0.0446	0.0556	0.6527
Thyroid disorders (48)	0.0085	0.0181	0.0303	0.0716	<.0001
Diabetes mellitus without complication (49)	0.0331	0.0715	0.1248	0.1632	<.0001
Disorders of lipid metabolism (53)	0.0406	0.1319	0.2113	0.2985	<.0001
Fluid and electrolyte disorders (55)	0.0438	0.0305	0.0575	0.143	<.0001
Deficiency and other anemia (59)	0.0779	0.0404	0.0714	0.1613	<.0001
Screening and history of mental health and substance abuse codes (663)	0.0768	0.1125	0.1284	0.1605	<.0001
Essential hypertension (98)	0.063	0.2021	0.3027	0.3918	<.0001
Hypertension with complications and secondary hypertension (99)	0.0288	0.0176	0.0467	0.1277	<.0001

## Sheet: Table C
Prostate cancer (29)
Supports and p-values of the top frequent diagnosis co-occurrences in different gender groups
CCS diagnosis categories and labels	Genders		p-value
	Male	Female
Coronary atherosclerosis and other heart disease (101)	0.1738	.	.
Conduction disorders (105)	0.0586	.	.
Cardiac dysrhythmias (106)	0.1266	.	.
Congestive heart failure; nonhypertensive (108)	0.0696	.	.
Chronic obstructive pulmonary disease and bronchiectasis (127)	0.0688	.	.
Esophageal disorders (138)	0.0924	.	.
Acute and unspecified renal failure (157)	0.0483	.	.
Chronic kidney disease (158)	0.0879	.	.
Urinary tract infections (159)	0.054	.	.
Genitourinary symptoms and ill-defined conditions (163)	0.1119	.	.
Hyperplasia of prostate (164)	0.0615	.	.
Spondylosis; intervertebral disc disorders; other back problems (205)	0.0486	.	.
Thyroid disorders (48)	0.0447	.	.
Diabetes mellitus without complication (49)	0.1356	.	.
Disorders of lipid metabolism (53)	0.2383	.	.
Fluid and electrolyte disorders (55)	0.0872	.	.
Deficiency and other anemia (59)	0.1025	.	.
Screening and history of mental health and substance abuse codes (663)	0.1392	.	.
Essential hypertension (98)	0.3291	.	.
Hypertension with complications and secondary hypertension (99)	0.0746	.	.

## Sheet: Table D
Prostate cancer (29)
Supports and p-values of the top frequent diagnosis co-occurrences with different claim types
CCS diagnosis categories and labels	Claim types				p-value
	Ambulatory surgery	Emergency department	Inpatient	Outpatient
Coronary atherosclerosis and other heart disease (101)	0.3644	0.1963	0.0352	0.211	<.0001
Conduction disorders (105)	0.1333	0.0544	0.009	0.067	<.0001
Cardiac dysrhythmias (106)	0.2887	0.0989	0.0272	0.1293	<.0001
Congestive heart failure; nonhypertensive (108)	0.1855	0.0243	0.0095	0.0512	<.0001
Chronic obstructive pulmonary disease and bronchiectasis (127)	0.1517	0.0554	0.0157	0.0816	<.0001
Esophageal disorders (138)	0.1763	0.1567	0.02	0.0893	<.0001
Acute and unspecified renal failure (157)	0.1483	0.0018	0.0025	0.0111	<.0001
Chronic kidney disease (158)	0.2138	0.0446	0.0236	0.0537	<.0001
Urinary tract infections (159)	0.1247	0.0223	0.0133	0.0703	<.0001
Genitourinary symptoms and ill-defined conditions (163)	0.1539	0.1107	0.0722	0.1781	<.0001
Hyperplasia of prostate (164)	0.1272	0.0741	0.0179	0.045	<.0001
Spondylosis; intervertebral disc disorders; other back problems (205)	0.0766	0.0451	0.0249	0.0823	<.0001
Thyroid disorders (48)	0.0906	0.0481	0.013	0.0481	<.0001
Diabetes mellitus without complication (49)	0.2276	0.1792	0.0508	0.2004	<.0001
Disorders of lipid metabolism (53)	0.4437	0.3176	0.076	0.2668	<.0001
Fluid and electrolyte disorders (55)	0.2578	0.0022	0.0056	0.0504	<.0001
Deficiency and other anemia (59)	0.2361	0.0389	0.0414	0.055	<.0001
Screening and history of mental health and substance abuse codes (663)	0.29	0.1909	0.0241	0.1474	<.0001
Essential hypertension (98)	0.5164	0.5059	0.121	0.519	<.0001
Hypertension with complications and secondary hypertension (99)	0.1965	0.0373	0.0107	0.0438	<.0001

## Sheet: Table E
Prostate cancer (29)
Top 20 frequent sequence patterns
(using primary diagnoses only)
Sequence patterns	Support
{Cancer of prostate (29)} → {Essential hypertension (98)}	0.0205557
{Cancer of prostate (29)} → {Cataract (86)}	0.00903258
{Cancer of prostate (29)} → {Deficiency and other anemia (59)}	0.0110129
{Cancer of prostate (29)} → {Diabetes mellitus without complication (49)}	0.01024
{Coronary atherosclerosis and other heart disease (101)} → {Cancer of prostate (29)}	0.0105885
{Cardiac dysrhythmias (106)} → {Cancer of prostate (29)}	0.00951756
{Urinary tract infections (159)} → {Cancer of prostate (29)}	0.0118868
{Genitourinary symptoms and ill-defined conditions (163)} → {Cancer of prostate (29)}	0.0286133
{Hyperplasia of prostate (164)} → {Cancer of prostate (29)}	0.014438
{Spondylosis; intervertebral disc disorders; other back problems (205)} → {Cancer of prostate (29)}	0.0155898
{Abdominal pain (251)} → {Cancer of prostate (29)}	0.0089265
{Diabetes mellitus without complication (49)} → {Cancer of prostate (29)}	0.0105784
{Deficiency and other anemia (59)} → {Cancer of prostate (29)}	0.00981561
{Cataract (86)} → {Cancer of prostate (29)}	0.00943168
{Essential hypertension (98)} → {Cancer of prostate (29)}	0.0223895
{Cancer of prostate (29)} → {Complications of surgical procedures or medical care (238)}	0.00947209
{Cancer of prostate (29)} → {Spondylosis; intervertebral disc disorders; other back problems (205)}	0.0136954
{Cancer of prostate (29)} → {Genitourinary symptoms and ill-defined conditions (163)}	0.0287143
{Cancer of prostate (29)} → {Urinary tract infections (159)}	0.0117858
{Cancer of prostate (29)} → {Coronary atherosclerosis and other heart disease (101)}	0.00961859

## Sheet: Table F
Prostate cancer (29)
Supports and p-values of the top sequence patterns in different age groups
(using primary diagnoses only)
Sequence patterns	Age groups (years)				p-value
	<=34	35-54	55-74	>=75
{Cancer of prostate (29)} → {Essential hypertension (98)}	0.0036	0.0192	0.0262	0.0133	<.0001
{Cancer of prostate (29)} → {Cataract (86)}	0.0036	0.0021	0.0099	0.009	<.0001
{Cancer of prostate (29)} → {Deficiency and other anemia (59)}	0.0179	0.009	0.0116	0.0105	0.0691
{Cancer of prostate (29)} → {Diabetes mellitus without complication (49)}	0	0.0095	0.0135	0.0061	<.0001
{Coronary atherosclerosis and other heart disease (101)} → {Cancer of prostate (29)}	0.0036	0.0068	0.0131	0.0078	<.0001
{Cardiac dysrhythmias (106)} → {Cancer of prostate (29)}	0	0.0064	0.0096	0.01	0.0172
{Urinary tract infections (159)} → {Cancer of prostate (29)}	0	0.0118	0.0127	0.0109	0.99
{Genitourinary symptoms and ill-defined conditions (163)} → {Cancer of prostate (29)}	0.0143	0.0375	0.0318	0.023	<.0001
{Hyperplasia of prostate (164)} → {Cancer of prostate (29)}	0	0.0205	0.0183	0.0084	<.0001
{Spondylosis; intervertebral disc disorders; other back problems (205)} → {Cancer of prostate (29)}	0.0143	0.0275	0.0189	0.0094	<.0001
{Abdominal pain (251)} → {Cancer of prostate (29)}	0.0179	0.0172	0.0108	0.0051	<.0001
{Diabetes mellitus without complication (49)} → {Cancer of prostate (29)}	0	0.0096	0.0139	0.0064	<.0001
{Deficiency and other anemia (59)} → {Cancer of prostate (29)}	0.0143	0.0072	0.0105	0.0094	0.0058
{Cataract (86)} → {Cancer of prostate (29)}	0.0036	0.0017	0.0102	0.0096	<.0001
{Essential hypertension (98)} → {Cancer of prostate (29)}	0.0036	0.0231	0.0285	0.0141	<.0001
{Cancer of prostate (29)} → {Complications of surgical procedures or medical care (238)}	0.0072	0.0193	0.0119	0.0047	<.0001
{Cancer of prostate (29)} → {Spondylosis; intervertebral disc disorders; other back problems (205)}	0.0036	0.0249	0.0165	0.0082	<.0001
{Cancer of prostate (29)} → {Genitourinary symptoms and ill-defined conditions (163)}	0.0215	0.0404	0.0329	0.0213	<.0001
{Cancer of prostate (29)} → {Urinary tract infections (159)}	0.0072	0.0147	0.0126	0.0102	0.0381
{Cancer of prostate (29)} → {Coronary atherosclerosis and other heart disease (101)}	0.0036	0.0072	0.0115	0.0075	<.0001

## Sheet: Table G
Prostate cancer (29)
Supports and p-values of the top sequence patterns in different gender groups
(using primary diagnoses only)
Sequence patterns	Genders		p-value
	Male	Female
{Cancer of prostate (29)} → {Essential hypertension (98)}	0.0206	.	.
{Cancer of prostate (29)} → {Cataract (86)}	0.009	.	.
{Cancer of prostate (29)} → {Deficiency and other anemia (59)}	0.011	.	.
{Cancer of prostate (29)} → {Diabetes mellitus without complication (49)}	0.0102	.	.
{Coronary atherosclerosis and other heart disease (101)} → {Cancer of prostate (29)}	0.0106	.	.
{Cardiac dysrhythmias (106)} → {Cancer of prostate (29)}	0.0095	.	.
{Urinary tract infections (159)} → {Cancer of prostate (29)}	0.0119	.	.
{Genitourinary symptoms and ill-defined conditions (163)} → {Cancer of prostate (29)}	0.0286	.	.
{Hyperplasia of prostate (164)} → {Cancer of prostate (29)}	0.0144	.	.
{Spondylosis; intervertebral disc disorders; other back problems (205)} → {Cancer of prostate (29)}	0.0156	.	.
{Abdominal pain (251)} → {Cancer of prostate (29)}	0.0089	.	.
{Diabetes mellitus without complication (49)} → {Cancer of prostate (29)}	0.0106	.	.
{Deficiency and other anemia (59)} → {Cancer of prostate (29)}	0.0098	.	.
{Cataract (86)} → {Cancer of prostate (29)}	0.0094	.	.
{Essential hypertension (98)} → {Cancer of prostate (29)}	0.0224	.	.
{Cancer of prostate (29)} → {Complications of surgical procedures or medical care (238)}	0.0095	.	.
{Cancer of prostate (29)} → {Spondylosis; intervertebral disc disorders; other back problems (205)}	0.0137	.	.
{Cancer of prostate (29)} → {Genitourinary symptoms and ill-defined conditions (163)}	0.0287	.	.
{Cancer of prostate (29)} → {Urinary tract infections (159)}	0.0118	.	.
{Cancer of prostate (29)} → {Coronary atherosclerosis and other heart disease (101)}	0.0096	.	.
