# Supplementary material for: Mining co-occurrence and sequence patterns from cancer diagnoses in New York State
Source: PLoS One. 2018 Apr 26;13(4):e0194407. doi: 10.1371/journal.pone.0194407 (PMC5919533; doi:10.1371/journal.pone.0194407)
Supplement: S7 Table — (XLSX) [file pone.0194407.s007.xlsx]

## Sheet: Table A
Non-Hodgkin's lymphoma (38)
Top 20 frequent diagnosis co-occurrences
CCS diagnosis categories and labels	Support
Coronary atherosclerosis and other heart disease (101)	0.0770059
Cardiac dysrhythmias (106)	0.0790039
Congestive heart failure; nonhypertensive (108)	0.0432413
Phlebitis; thrombophlebitis and thromboembolism (118)	0.0401975
Chronic obstructive pulmonary disease and bronchiectasis (127)	0.0427952
Esophageal disorders (138)	0.0715252
Chronic kidney disease (158)	0.0454072
Allergic reactions (253)	0.0436011
Leukemias (39)	0.0496359
Thyroid disorders (48)	0.0634492
Diabetes mellitus without complication (49)	0.0834269
Disorders of lipid metabolism (53)	0.121183
Fluid and electrolyte disorders (55)	0.0800857
Deficiency and other anemia (59)	0.122154
Coagulation and hemorrhagic disorders (62)	0.0483695
Diseases of white blood cells (63)	0.0505474
Anxiety disorders (651)	0.0374728
Mood disorders (657)	0.0450978
Screening and history of mental health and substance abuse codes (663)	0.0909392
Essential hypertension (98)	0.187258

## Sheet: Table B
Non-Hodgkin's lymphoma (38)
Supports and p-values of the top frequent diagnosis co-occurrences in different gender groups
CCS diagnosis categories and labels	Genders		p-value
	Male	Female
Coronary atherosclerosis and other heart disease (101)	0.0945	0.0568	<.0001
Cardiac dysrhythmias (106)	0.0832	0.0741	<.0001
Congestive heart failure; nonhypertensive (108)	0.0424	0.0443	0.99
Phlebitis; thrombophlebitis and thromboembolism (118)	0.0404	0.04	0.99
Chronic obstructive pulmonary disease and bronchiectasis (127)	0.044	0.0414	0.1113
Esophageal disorders (138)	0.0658	0.0781	<.0001
Chronic kidney disease (158)	0.0534	0.0362	<.0001
Allergic reactions (253)	0.0364	0.0519	<.0001
Leukemias (39)	0.0583	0.0396	<.0001
Thyroid disorders (48)	0.0392	0.0914	<.0001
Diabetes mellitus without complication (49)	0.0882	0.0779	<.0001
Disorders of lipid metabolism (53)	0.1258	0.1158	<.0001
Fluid and electrolyte disorders (55)	0.0763	0.0845	<.0001
Deficiency and other anemia (59)	0.1227	0.1215	0.99
Coagulation and hemorrhagic disorders (62)	0.055	0.0408	<.0001
Diseases of white blood cells (63)	0.0532	0.0475	0.064
Anxiety disorders (651)	0.0306	0.0454	<.0001
Mood disorders (657)	0.0368	0.0547	<.0001
Screening and history of mental health and substance abuse codes (663)	0.102	0.0781	<.0001
Essential hypertension (98)	0.18	0.1956	0.109

## Sheet: Table C
Non-Hodgkin's lymphoma (38)
Supports and p-values of the top frequent diagnosis co-occurrences with different claim types
CCS diagnosis categories and labels	Claim types				p-value
	Ambulatory surgery	Emergency department	Inpatient	Outpatient
Coronary atherosclerosis and other heart disease (101)	0.2208	0.0966	0.019	0.1076	<.0001
Cardiac dysrhythmias (106)	0.2309	0.0661	0.0236	0.1007	<.0001
Congestive heart failure; nonhypertensive (108)	0.1551	0.0193	0.0067	0.0366	<.0001
Phlebitis; thrombophlebitis and thromboembolism (118)	0.1059	0.024	0.0179	0.0489	<.0001
Chronic obstructive pulmonary disease and bronchiectasis (127)	0.1195	0.0429	0.0132	0.0616	<.0001
Esophageal disorders (138)	0.1797	0.1423	0.0198	0.0926	<.0001
Chronic kidney disease (158)	0.1361	0.0278	0.0158	0.037	<.0001
Allergic reactions (253)	0.1062	0.0744	0.0132	0.0771	<.0001
Leukemias (39)	0.0502	0.0271	0.0537	0.0388	<.0001
Thyroid disorders (48)	0.1545	0.0873	0.0244	0.09	<.0001
Diabetes mellitus without complication (49)	0.1896	0.1191	0.0343	0.1409	<.0001
Disorders of lipid metabolism (53)	0.3043	0.183	0.0416	0.1632	<.0001
Fluid and electrolyte disorders (55)	0.3003	0.0022	0.0127	0.0658	<.0001
Deficiency and other anemia (59)	0.3221	0.0453	0.0649	0.0763	<.0001
Coagulation and hemorrhagic disorders (62)	0.1237	0.0109	0.0278	0.0335	<.0001
Diseases of white blood cells (63)	0.1259	0.0042	0.0314	0.0346	<.0001
Anxiety disorders (651)	0.0918	0.0387	0.0158	0.0566	<.0001
Mood disorders (657)	0.1219	0.0416	0.0163	0.0597	<.0001
Screening and history of mental health and substance abuse codes (663)	0.2506	0.147	0.0205	0.1359	<.0001
Essential hypertension (98)	0.4155	0.3112	0.0735	0.3239	<.0001

## Sheet: Table D
Non-Hodgkin's lymphoma (38)
Supports and p-values of the top frequent diagnosis co-occurrences in different race groups
CCS diagnosis categories and labels	Race						p-value
	White	Black or African American	Native American or Alaskan Native	Asian	Native Hawaiian or Other Pacific Islander	Other race
Coronary atherosclerosis and other heart disease (101)	0.0907	0.0422	0.0486	0.0407	0.0964	0.0486	<.0001
Cardiac dysrhythmias (106)	0.0922	0.0489	0.0518	0.0468	0.1112	0.0486	<.0001
Congestive heart failure; nonhypertensive (108)	0.0484	0.0408	0.0421	0.0205	0.0396	0.0277	<.0001
Phlebitis; thrombophlebitis and thromboembolism (118)	0.0446	0.0349	0.0421	0.0251	0.0655	0.0288	<.0001
Chronic obstructive pulmonary disease and bronchiectasis (127)	0.0524	0.0235	0.0367	0.014	0.0334	0.0201	<.0001
Esophageal disorders (138)	0.0841	0.0422	0.0378	0.0353	0.0878	0.0447	<.0001
Chronic kidney disease (158)	0.0494	0.0484	0.0518	0.037	0.0346	0.0283	<.0001
Allergic reactions (253)	0.0491	0.0331	0.0421	0.032	0.0334	0.0295	<.0001
Leukemias (39)	0.0555	0.037	0.041	0.0617	0.021	0.0319	<.0001
Thyroid disorders (48)	0.0744	0.0318	0.0421	0.0396	0.0655	0.0433	<.0001
Diabetes mellitus without complication (49)	0.0852	0.0912	0.0929	0.0811	0.063	0.0715	<.0001
Disorders of lipid metabolism (53)	0.138	0.0787	0.0907	0.0822	0.0977	0.0878	<.0001
Fluid and electrolyte disorders (55)	0.0862	0.0708	0.0778	0.0816	0.0779	0.0611	0.0341
Deficiency and other anemia (59)	0.131	0.1108	0.1177	0.1139	0.1125	0.0928	<.0001
Coagulation and hemorrhagic disorders (62)	0.0529	0.0374	0.0421	0.0455	0.0297	0.0384	<.0001
Diseases of white blood cells (63)	0.0517	0.0481	0.0659	0.0601	0.0482	0.0462	0.99
Anxiety disorders (651)	0.0458	0.0146	0.0194	0.0205	0.0667	0.0213	<.0001
Mood disorders (657)	0.0525	0.0252	0.0194	0.0256	0.0297	0.032	<.0001
Screening and history of mental health and substance abuse codes (663)	0.1066	0.0594	0.0832	0.0455	0.1001	0.056	<.0001
Essential hypertension (98)	0.2005	0.1783	0.1652	0.1602	0.1743	0.1464	<.0001

## Sheet: Table E
Non-Hodgkin's lymphoma (38)
Supports and p-values of the top frequent diagnosis co-occurrences in different ethnicity groups
CCS diagnosis categories and labels	Ethnicity		p-value
	Spanish/Hispanic Origin	Not of Spanish/Hispanic Origin
Coronary atherosclerosis and other heart disease (101)	0.0541	0.0802	0.99
Cardiac dysrhythmias (106)	0.0487	0.0829	<.0001
Congestive heart failure; nonhypertensive (108)	0.0332	0.0446	0.99
Phlebitis; thrombophlebitis and thromboembolism (118)	0.0297	0.0418	0.054
Chronic obstructive pulmonary disease and bronchiectasis (127)	0.0225	0.045	<.0001
Esophageal disorders (138)	0.0516	0.0744	0.0013
Chronic kidney disease (158)	0.0348	0.0467	0.99
Allergic reactions (253)	0.0325	0.0455	0.0005
Leukemias (39)	0.0344	0.0519	0.6793
Thyroid disorders (48)	0.055	0.0649	0.99
Diabetes mellitus without complication (49)	0.0919	0.083	<.0001
Disorders of lipid metabolism (53)	0.093	0.1254	0.4631
Fluid and electrolyte disorders (55)	0.0683	0.0815	0.99
Deficiency and other anemia (59)	0.0974	0.1246	0.129
Coagulation and hemorrhagic disorders (62)	0.0374	0.0498	0.188
Diseases of white blood cells (63)	0.0477	0.0511	0.99
Anxiety disorders (651)	0.0234	0.0396	0.0001
Mood disorders (657)	0.0308	0.047	<.0001
Screening and history of mental health and substance abuse codes (663)	0.0583	0.0953	<.0001
Essential hypertension (98)	0.1589	0.1916	0.99

## Sheet: Table F
Non-Hodgkin's lymphoma (38)
Top 20 frequent sequence patterns
(using primary diagnoses only)
Sequence patterns	Support
{Non-Hodgkin's lymphoma (38)} → {Diseases of white blood cells (63)}	0.0328036
{Non-Hodgkin's lymphoma (38)} → {Deficiency and other anemia (59)}	0.0344932
{Non-Hodgkin's lymphoma (38)} → {Leukemias (39)}	0.0214246
{Pneumonia (122)} → {Non-Hodgkin's lymphoma (38)}	0.0158275
{Septicemia (2)} → {Non-Hodgkin's lymphoma (38)}	0.0187317
{Spondylosis; intervertebral disc disorders; other back problems (205)} → {Non-Hodgkin's lymphoma (38)}	0.0219262
{Lymphadenitis (247)} → {Non-Hodgkin's lymphoma (38)}	0.0383346
{Abdominal pain (251)} → {Non-Hodgkin's lymphoma (38)}	0.0225467
{Hodgkin's disease (37)} → {Non-Hodgkin's lymphoma (38)}	0.0172664
{Leukemias (39)} → {Non-Hodgkin's lymphoma (38)}	0.0196029
{Deficiency and other anemia (59)} → {Non-Hodgkin's lymphoma (38)}	0.0329091
{Diseases of white blood cells (63)} → {Non-Hodgkin's lymphoma (38)}	0.0262296
{Non-Hodgkin's lymphoma (38)} → {Hodgkin's disease (37)}	0.017174
{Non-Hodgkin's lymphoma (38)} → {Abdominal pain (251)}	0.0172268
{Non-Hodgkin's lymphoma (38)} → {Lymphadenitis (247)}	0.0157219
{Non-Hodgkin's lymphoma (38)} → {Complication of device; implant or graft (237)}	0.0157879
{Non-Hodgkin's lymphoma (38)} → {Spondylosis; intervertebral disc disorders; other back problems (205)}	0.0173588
{Non-Hodgkin's lymphoma (38)} → {Septicemia (2)}	0.033094
{Non-Hodgkin's lymphoma (38)} → {Pneumonia (122)}	0.0172532
{Non-Hodgkin's lymphoma (38)} → {Cardiac dysrhythmias (106)}	0.0152599

## Sheet: Table G
Non-Hodgkin's lymphoma (38)
Supports and p-values of the top sequence patterns in different gender groups
(using primary diagnoses only)
Sequence patterns	Genders		p-value
	Male	Female
{Non-Hodgkin's lymphoma (38)} → {Diseases of white blood cells (63)}	0.0361	0.0293	<.0001
{Non-Hodgkin's lymphoma (38)} → {Deficiency and other anemia (59)}	0.0358	0.0331	0.6356
{Non-Hodgkin's lymphoma (38)} → {Leukemias (39)}	0.0252	0.0174	<.0001
{Pneumonia (122)} → {Non-Hodgkin's lymphoma (38)}	0.0183	0.0132	<.0001
{Septicemia (2)} → {Non-Hodgkin's lymphoma (38)}	0.0207	0.0167	0.0009
{Spondylosis; intervertebral disc disorders; other back problems (205)} → {Non-Hodgkin's lymphoma (38)}	0.0204	0.0236	0.0908
{Lymphadenitis (247)} → {Non-Hodgkin's lymphoma (38)}	0.0405	0.0361	0.2156
{Abdominal pain (251)} → {Non-Hodgkin's lymphoma (38)}	0.021	0.0243	0.0968
{Hodgkin's disease (37)} → {Non-Hodgkin's lymphoma (38)}	0.0187	0.0158	0.1658
{Leukemias (39)} → {Non-Hodgkin's lymphoma (38)}	0.0224	0.0166	<.0001
{Deficiency and other anemia (59)} → {Non-Hodgkin's lymphoma (38)}	0.0339	0.0319	0.7815
{Diseases of white blood cells (63)} → {Non-Hodgkin's lymphoma (38)}	0.0291	0.0232	<.0001
{Non-Hodgkin's lymphoma (38)} → {Hodgkin's disease (37)}	0.0188	0.0155	0.0413
{Non-Hodgkin's lymphoma (38)} → {Abdominal pain (251)}	0.0152	0.0194	0.0002
{Non-Hodgkin's lymphoma (38)} → {Lymphadenitis (247)}	0.0163	0.0151	0.99
{Non-Hodgkin's lymphoma (38)} → {Complication of device; implant or graft (237)}	0.0179	0.0135	0.0005
{Non-Hodgkin's lymphoma (38)} → {Spondylosis; intervertebral disc disorders; other back problems (205)}	0.0169	0.0179	0.99
{Non-Hodgkin's lymphoma (38)} → {Septicemia (2)}	0.0364	0.0296	<.0001
{Non-Hodgkin's lymphoma (38)} → {Pneumonia (122)}	0.0203	0.014	<.0001
{Non-Hodgkin's lymphoma (38)} → {Cardiac dysrhythmias (106)}	0.0162	0.0142	0.1254

## Sheet: Table H
Non-Hodgkin's lymphoma (38)
Supports and p-values of the top sequence patterns in different race groups
(using primary diagnoses only)
Sequence patterns	Race						p-value
	White	Black or African American	Native American or Alaskan Native	Asian	Native Hawaiian or Other Pacific Islander	Other race
{Non-Hodgkin's lymphoma (38)} → {Diseases of white blood cells (63)}	0.0312	0.0398	0.0784	0.039	0.0396	0.0352	0.0465
{Non-Hodgkin's lymphoma (38)} → {Deficiency and other anemia (59)}	0.0343	0.0392	0.0327	0.0371	0.0495	0.0328	0.7603
{Non-Hodgkin's lymphoma (38)} → {Leukemias (39)}	0.0199	0.0293	0.0131	0.0262	0.0297	0.0229	0.0156
{Pneumonia (122)} → {Non-Hodgkin's lymphoma (38)}	0.0159	0.0179	0.0261	0.017	0.0198	0.0141	0.99
{Septicemia (2)} → {Non-Hodgkin's lymphoma (38)}	0.0183	0.0212	0.0131	0.0298	0.0297	0.0179	0.0259
{Spondylosis; intervertebral disc disorders; other back problems (205)} → {Non-Hodgkin's lymphoma (38)}	0.0185	0.0344	0.0588	0.0213	0.0693	0.03	<.0001
{Lymphadenitis (247)} → {Non-Hodgkin's lymphoma (38)}	0.0364	0.0491	0.0588	0.0414	0.0693	0.0399	0.003
{Abdominal pain (251)} → {Non-Hodgkin's lymphoma (38)}	0.0194	0.034	0.0131	0.0207	0.0198	0.0315	<.0001
{Hodgkin's disease (37)} → {Non-Hodgkin's lymphoma (38)}	0.0142	0.0277	0.0327	0.0097	0	0.026	<.0001
{Leukemias (39)} → {Non-Hodgkin's lymphoma (38)}	0.0184	0.0246	0.0327	0.0207	0.0396	0.0213	0.7299
{Deficiency and other anemia (59)} → {Non-Hodgkin's lymphoma (38)}	0.0319	0.0402	0.0523	0.0335	0.0792	0.0327	0.0004
{Diseases of white blood cells (63)} → {Non-Hodgkin's lymphoma (38)}	0.0242	0.0349	0.0523	0.0341	0.0396	0.0292	0.0114
{Non-Hodgkin's lymphoma (38)} → {Hodgkin's disease (37)}	0.0141	0.0278	0.0327	0.0116	0	0.0255	<.0001
{Non-Hodgkin's lymphoma (38)} → {Abdominal pain (251)}	0.0144	0.0287	0.0131	0.0134	0.0099	0.0243	<.0001
{Non-Hodgkin's lymphoma (38)} → {Lymphadenitis (247)}	0.0133	0.0259	0.0392	0.0219	0.0099	0.0193	<.0001
{Non-Hodgkin's lymphoma (38)} → {Complication of device; implant or graft (237)}	0.0156	0.0189	0.0131	0.0231	0.0198	0.0137	0.8859
{Non-Hodgkin's lymphoma (38)} → {Spondylosis; intervertebral disc disorders; other back problems (205)}	0.0148	0.0267	0.0261	0.0177	0.0693	0.0231	<.0001
{Non-Hodgkin's lymphoma (38)} → {Septicemia (2)}	0.0325	0.0383	0.0458	0.0511	0.0396	0.0299	<.0001
{Non-Hodgkin's lymphoma (38)} → {Pneumonia (122)}	0.0178	0.0151	0.0392	0.0189	0.0297	0.0156	0.99
{Non-Hodgkin's lymphoma (38)} → {Cardiac dysrhythmias (106)}	0.016	0.014	0.0131	0.0152	0.0297	0.0121	0.99

## Sheet: Table I
Non-Hodgkin's lymphoma (38)
Supports and p-values of the top sequence patterns in different ethnicity groups
(using primary diagnoses only)
Sequence patterns	Ethnicity		p-value
	Spanish/Hispanic Origin	Not of Spanish/Hispanic Origin
{Non-Hodgkin's lymphoma (38)} → {Diseases of white blood cells (63)}	0.0412	0.0319	0.0139
{Non-Hodgkin's lymphoma (38)} → {Deficiency and other anemia (59)}	0.0365	0.0339	0.8733
{Non-Hodgkin's lymphoma (38)} → {Leukemias (39)}	0.0215	0.0214	0.99
{Pneumonia (122)} → {Non-Hodgkin's lymphoma (38)}	0.019	0.0155	0.0776
{Septicemia (2)} → {Non-Hodgkin's lymphoma (38)}	0.0217	0.0182	0.1322
{Spondylosis; intervertebral disc disorders; other back problems (205)} → {Non-Hodgkin's lymphoma (38)}	0.0398	0.0199	<.0001
{Lymphadenitis (247)} → {Non-Hodgkin's lymphoma (38)}	0.0497	0.0365	<.0001
{Abdominal pain (251)} → {Non-Hodgkin's lymphoma (38)}	0.0443	0.0204	<.0001
{Hodgkin's disease (37)} → {Non-Hodgkin's lymphoma (38)}	0.0257	0.016	0.99
{Leukemias (39)} → {Non-Hodgkin's lymphoma (38)}	0.023	0.0191	0.99
{Deficiency and other anemia (59)} → {Non-Hodgkin's lymphoma (38)}	0.037	0.032	0.1386
{Diseases of white blood cells (63)} → {Non-Hodgkin's lymphoma (38)}	0.0348	0.0252	0.0043
{Non-Hodgkin's lymphoma (38)} → {Hodgkin's disease (37)}	0.0272	0.0158	0.3537
{Non-Hodgkin's lymphoma (38)} → {Abdominal pain (251)}	0.035	0.0156	<.0001
{Non-Hodgkin's lymphoma (38)} → {Lymphadenitis (247)}	0.0245	0.0146	<.0001
{Non-Hodgkin's lymphoma (38)} → {Complication of device; implant or graft (237)}	0.0158	0.0157	0.99
{Non-Hodgkin's lymphoma (38)} → {Spondylosis; intervertebral disc disorders; other back problems (205)}	0.0305	0.0159	<.0001
{Non-Hodgkin's lymphoma (38)} → {Septicemia (2)}	0.037	0.0325	0.0049
{Non-Hodgkin's lymphoma (38)} → {Pneumonia (122)}	0.0195	0.017	0.4853
{Non-Hodgkin's lymphoma (38)} → {Cardiac dysrhythmias (106)}	0.0173	0.015	0.0354

## Sheet: Table J
Non-Hodgkin's lymphoma (38)
Top 20 frequent sequence patterns
(using both primary and secondary diagnoses)
Sequence patterns	Support
{Non-Hodgkin's lymphoma (38)} → {Essential hypertension (98)}	0.307773
{Non-Hodgkin's lymphoma (38), Essential hypertension (98)} → {Essential hypertension (98)}	0.20527
{Non-Hodgkin's lymphoma (38)} → {Non-Hodgkin's lymphoma (38), Essential hypertension (98)}	0.204531
{Essential hypertension (98)} → {Non-Hodgkin's lymphoma (38), Essential hypertension (98)}	0.217731
{Non-Hodgkin's lymphoma (38)} → {Screening and history of mental health and substance abuse codes (663)}	0.184769
{Non-Hodgkin's lymphoma (38)} → {Deficiency and other anemia (59)}	0.241915
{Non-Hodgkin's lymphoma (38)} → {Non-Hodgkin's lymphoma (38), Deficiency and other anemia (59)}	0.170948
{Non-Hodgkin's lymphoma (38)} → {Fluid and electrolyte disorders (55)}	0.213137
{Non-Hodgkin's lymphoma (38)} → {Disorders of lipid metabolism (53)}	0.21785
{Cardiac dysrhythmias (106)} → {Non-Hodgkin's lymphoma (38)}	0.164335
{Esophageal disorders (138)} → {Non-Hodgkin's lymphoma (38)}	0.164981
{Disorders of lipid metabolism (53)} → {Non-Hodgkin's lymphoma (38)}	0.232674
{Fluid and electrolyte disorders (55)} → {Non-Hodgkin's lymphoma (38)}	0.195198
{Deficiency and other anemia (59)} → {Non-Hodgkin's lymphoma (38)}	0.237466
{Screening and history of mental health and substance abuse codes (663)} → {Non-Hodgkin's lymphoma (38)}	0.19694
{Essential hypertension (98)} → {Non-Hodgkin's lymphoma (38)}	0.327798
{Non-Hodgkin's lymphoma (38), Essential hypertension (98)} → {Non-Hodgkin's lymphoma (38)}	0.207065
{Disorders of lipid metabolism (53), Essential hypertension (98)} → {Non-Hodgkin's lymphoma (38)}	0.161153
{Non-Hodgkin's lymphoma (38), Deficiency and other anemia (59)} → {Non-Hodgkin's lymphoma (38)}	0.164863
{Non-Hodgkin's lymphoma (38)} → {Cardiac dysrhythmias (106)}	0.169588

[truncated: 4 more sheets: Table K, Table L, Table M, Table N]
